# Supplementary material for: Phytophthora megakarya and P. palmivora, Causal Agents of Black Pod Rot, Induce Similar Plant Defense Responses Late during Infection of Susceptible Cacao Pods
Source: Front Plant Sci. 2017 Feb 14;8:169. doi: 10.3389/fpls.2017.00169 (PMC5306292; doi:10.3389/fpls.2017.00169)
Supplement: Supplementary file 5 [file DataSheet2.XLSX]

## Sheet: Sheet A
Supporting Excel file S2, Sheet A: Differentially expressed cacao genes in response to P. megakarya (Pmeg) and P. palmivora (Ppal) infection, identified based on RNA-Seq analysis
Estimation and statistical analysis of expression level using count data of each gene with 3 replicates for each library was performed using the DEseq package and R x64 2.15.2 program. (http://www.r-project.org/).
*Ccacao gene Ids are based on cacao genome (Argout et al., 2010) http://cocoagendb.cirad.fr/gbrowse/cgi-bin/gbrowse/theobroma/
#RNA-Seq RPKM data were log10 transformed and neural network self-organizing map analysis was employed for self-organizing map (SOM) classification.
Gene Id*	Gene annotation / function	RNA-Seq RPKM			SOM class #	Pmeg vs control		Ppal vs control		Pmeg vs Ppal
		Control	Pmeg	Ppal		Fold change	P-value	Fold change	P-value	Fold change	P-value
Tc00_g000040	Hypothetical protein	9.37097	4.92951	7.40256	11	0.526041	0.316525	0.789946	0.693795	0.665921	0.551105
Tc00_g000090	Hypothetical protein	3.91518	1322.93	537.714	4	337.898	1.75694e-20	137.341	1.15537e-14	2.46029	0.109802
Tc00_g000160	Hypothetical protein	93.8959	92.7166	75.369	23	0.987441	0.982879	0.802687	0.53888	1.23017	0.554101
Tc00_g000200	predicted protein	13680.9	9632.85	10233.5	13	0.704111	0.342559	0.748018	0.432091	0.941303	0.870143
Tc00_g000210	Biotin carboxylase 1, chloroplastic	3890.37	2622.5	2450.72	19	0.6741	0.170521	0.629945	0.108435	1.07009	0.814224
Tc00_g000280	Putative Pentatricopeptide repeat-containing protein At5g66520	138.984	107.42	100.995	23	0.772894	0.485205	0.726665	0.391655	1.06362	0.872654
Tc00_g000290	Hypothetical protein	909.73	827.047	755.397	20	0.909112	0.720386	0.830352	0.48246	1.09485	0.730467
Tc00_g000300	Putative uncharacterized protein	1720.36	1668.64	1343.04	19	0.969932	0.884059	0.780674	0.233101	1.24243	0.295453
Tc00_g000350	Sulfate transporter 4.1, chloroplastic	8608.83	14493.5	14227.7	13	1.68357	0.104348	1.65268	0.117257	1.01869	0.95399
Tc00_g000360	Putative metal tolerance protein C3	11927.7	13805.2	10183.7	13	1.15741	0.280031	0.853783	0.243248	1.35563	0.0246682
Tc00_g000370	Putative Beta-hexosaminidase subunit B2	10758.3	10161.6	9545.12	13	0.944541	0.708924	0.887237	0.433181	1.06459	0.68146
Tc00_g000380	Putative uncharacterized protein	3024.91	3013.87	2958.94	19	0.99635	0.988009	0.978192	0.931074	1.01856	0.943035
Tc00_g000420	Putative uncharacterized protein	10.5703	5.24388	5.80144	12	0.496096	0.437259	0.548843	0.509206	0.903893	0.909422
Tc00_g000450	3-ketoacyl-CoA synthase 21	233.164	168.89	154.446	23	0.72434	0.430377	0.662392	0.313406	1.09352	0.825475
Tc00_g000460	60S ribosomal protein L23a	11092.6	11790.7	10737.5	13	1.06294	0.807851	0.967992	0.89697	1.09808	0.709402
Tc00_g000490	Putative At4g10720	140.252	2338.83	7521.68	3	16.6759	1.16333e-08	53.6297	4.37399e-16	0.310946	0.0152124
Tc00_g000680	Hypothetical protein	5.10932	2.33243	9.44509	11	0.456505	0.311382	1.8486	0.346734	0.246946	0.0555342
Tc00_g000690	Putative Interferon-induced GTP-binding protein Mx2	98.5338	62.9323	70.4545	17	0.638688	0.229606	0.715029	0.376916	0.893233	0.754165
Tc00_g000700	Interferon-induced GTP-binding protein mx, putative	3.41556	3.13457	3.66644	6	0.917733	0.943191	1.07345	0.959616	0.854937	0.902951
Tc00_g000810	Hypothetical protein	29.2421	17.8027	10.8399	18	0.608805	0.226035	0.370694	0.023938	1.64234	0.283315
Tc00_g000850	Hypothetical protein	17.6298	18.9895	10.4486	18	1.07713	0.899309	0.592668	0.463635	1.81742	0.391814
Tc00_g000910	Putative LRR receptor-like serine/threonine-protein kinase EFR	41.716	29.4528	53.3484	17	0.706031	0.44451	1.27885	0.581264	0.552085	0.190596
Tc00_g000920	Putative uncharacterized protein	1232.45	1053.24	1234.91	20	0.854584	0.66384	1.002	0.996141	0.852882	0.660464
Tc00_g000970	predicted protein	20.077	11.5212	4.55469	11	0.573851	0.289002	0.226861	0.00927096	2.52952	0.114707
Tc00_g001190	Hypothetical protein	3.31147	5.15264	2.90072	6	1.556	0.609549	0.875962	0.927697	1.77633	0.553092
Tc00_g001200	Hypothetical protein	66.4278	83.2865	93.3272	17	1.25379	0.348641	1.40494	0.163079	0.892414	0.644655
Tc00_g001280	DNA repair protein recA homolog 2, mitochondrial	985.851	953.058	1094.54	20	0.966737	0.862802	1.11025	0.596292	0.870737	0.482811
Tc00_g001290	Ornithine decarboxylase	77.4752	28.1871	27.1173	24	0.363821	0.00990676	0.350012	0.00792281	1.03945	0.921866
Tc00_g001470	Putative uncharacterized protein At1g15400	2877.57	7035.87	8475.59	8	2.44507	0.00637182	2.9454	0.000978089	0.830132	0.569443
Tc00_g001480	Hypothetical protein	4.25948	5.16899	0.530901	6	1.21353	0.858767	0.12464	0.10272	9.73626	0.0714705
Tc00_g001490	Putative DNA replication complex GINS protein PSF1	61.0318	53.5865	25.7233	24	0.878009	0.764148	0.421475	0.0502506	2.08318	0.0974977
Tc00_g001500	NBS resistance protein	3490.87	7372.84	7086.18	8	2.11203	0.011084	2.02991	0.016167	1.04045	0.892806
Tc00_g001580	Hypothetical protein	9.7437	34.2766	4.72824	11	3.51782	0.213447	0.485261	0.550935	7.24934	0.066363
Tc00_g001650	Putative predicted protein	28.1512	136.124	90.5959	17	4.83546	0.00149578	3.21819	0.0194737	1.50254	0.402893
Tc00_g001690	Putative Subtilisin-like protease	981.54	486.093	485.203	21	0.495235	0.0228621	0.494329	0.0226365	1.00183	0.995522
Tc00_g001850	Putative receptor protein kinase ZmPK1	3810.05	9330.38	12044	13	2.44889	0.0288343	3.16113	0.00494123	0.774689	0.531879
Tc00_g001930	Putative Multidrug and toxin extrusion protein 1	9.18272	2.86992	11.9176	11	0.312535	0.156648	1.29783	0.751908	0.240813	0.0855213
Tc00_g002000	Arginase	4097.61	3042.71	3216.01	14	0.742558	0.220357	0.78485	0.318979	0.946115	0.819067
Tc00_g002010	predicted protein	1394.94	1054.5	1070.71	20	0.755948	0.157803	0.767563	0.182859	0.984869	0.936928
Tc00_g002020	Putative Ycf20-like protein	227.71	109.737	113.729	23	0.481915	0.0244917	0.499449	0.033876	0.964893	0.903607
Tc00_g002030	uncharacterized protein At1g22800	1068.38	894.239	776.875	20	0.837001	0.328941	0.727149	0.0807504	1.15107	0.4407
Tc00_g002040	Probable adenylate kinase 2, chloroplastic	2376.23	1996.88	2066.98	19	0.840358	0.238999	0.869858	0.344979	0.966087	0.816593
Tc00_g002050	predicted protein (Fragment)	1159.93	612.371	635.763	20	0.527936	0.0133865	0.548102	0.0200987	0.963207	0.883444
Tc00_g002060	Acetylglutamate kinase	4064.77	5794.89	5204.08	14	1.42564	0.0356339	1.28029	0.14347	1.11353	0.523881
Tc00_g002070	Putative Queuine tRNA-ribosyltransferase subunit qtrtd1	825.838	602.097	512.985	21	0.729074	0.275487	0.62117	0.100631	1.17371	0.580874
Tc00_g002080	Putative uncharacterized protein	53.8051	32.0492	14.4111	24	0.595652	0.314027	0.267839	0.0132351	2.22392	0.138333
Tc00_g002090	Putative uncharacterized protein	2521.61	2048.11	2205.58	19	0.812221	0.222343	0.874668	0.431866	0.928605	0.664741
Tc00_g002100	Hypothetical protein	110.151	58.3001	59.2267	24	0.529274	0.126557	0.537686	0.139975	0.984355	0.962579
Tc00_g002110	Putative Pentatricopeptide repeat-containing protein At1g71460, chloroplastic	34.4839	24.6966	22.0428	10	0.716179	0.400192	0.639221	0.260635	1.12039	0.770736
Tc00_g002140	Cycloartenol synthase	2115.73	1371.79	1204.19	20	0.648375	0.189342	0.569161	0.0880499	1.13918	0.693876
Tc00_g002150	predicted protein	2863.42	2272.41	2458.97	19	0.793601	0.309178	0.858754	0.502102	0.924131	0.729809
Tc00_g002160	Putative predicted protein	1942.37	1157.97	1188.46	20	0.596163	0.0621347	0.611861	0.076536	0.974344	0.925582
Tc00_g002260	Putative uncharacterized protein	365.592	196.184	171.393	22	0.53662	0.0574991	0.468809	0.0217357	1.14465	0.689588
Tc00_g002390	Putative Ribosome-recycling factor	1162.82	1062.62	859.268	20	0.913832	0.70112	0.738955	0.196316	1.23666	0.363772
Tc00_g002580	Hypothetical protein	71.0421	86.6937	100.194	17	1.22031	0.584459	1.41034	0.351185	0.86526	0.699593
Tc00_g002840	Hypothetical protein	5.09539	5.53306	6.30955	12	1.0859	0.908912	1.23829	0.830362	0.876935	0.920387
Tc00_g002850	Hypothetical protein	6.29754	0.587196	3.66644	12	0.093242	0.0619547	0.582201	0.597142	0.160154	0.181538
Tc00_g002880	Hypothetical protein	174.957	121.689	85.1708	23	0.695536	0.164207	0.486811	0.00643884	1.42876	0.179506
Tc00_g002940	Hypothetical protein	186.022	211.996	199.434	16	1.13963	0.6077	1.0721	0.784911	1.06299	0.811588
Tc00_g002950	Putative Probable LRR receptor-like serine/threonine-protein kinase At1g51880	76.5428	1067.07	7299	9	13.9408	2.40202e-08	95.3584	1.83157e-22	0.146194	2.83067e-05
Tc00_g003100	Putative uncharacterized protein	6317.47	6441.64	6093.95	13	1.01965	0.922351	0.964618	0.856338	1.05706	0.780661
Tc00_g003110	Calcium ion binding protein, putative	73.5472	119.912	212.028	16	1.6304	0.242788	2.88288	0.0110482	0.565545	0.16963
Tc00_g003111	Hypothetical protein	6.03324	8.04774	5.32041	11	1.3339	0.723389	0.88185	0.848117	1.51262	0.588829
Tc00_g003130	Hypothetical protein	26.4046	34.8122	43.0416	10	1.31842	0.478366	1.63008	0.207238	0.808805	0.580107
Tc00_g003190	Glucan endo-1,3-beta-glucosidase-like protein 1	273.938	158.186	95.9929	23	0.577452	0.127997	0.350418	0.0039738	1.64789	0.172629
Tc00_g003200	Putative RING-H2 finger protein ATL2L	242.799	773.123	1290.31	9	3.18421	0.00567801	5.3143	6.37648e-05	0.599178	0.217318
Tc00_g003360	Probable acridone synthase 4	1.1517	17.1868	8.19834	6	14.923	0.0275458	7.11847	0.143819	2.09638	0.458631
Tc00_g003370	Transcriptional corepressor SEUSS	8049.35	7783.33	6977.26	13	0.966952	0.82319	0.86681	0.343427	1.11553	0.469127
Tc00_g003450	Putative ribonuclease H protein At1g65750	157.653	114.923	119.168	23	0.728962	0.250883	0.755889	0.308216	0.964376	0.901235
Tc00_g003520	Zinc finger A20 and AN1 domain-containing stress-associated protein 8	9732.16	7781.02	8205.89	13	0.799516	0.299025	0.843173	0.428262	0.948223	0.8055
Tc00_g003530	Putative Protein slowmo homolog	1851.51	2182.69	2042.4	19	1.17887	0.327256	1.1031	0.560768	1.06869	0.691343
Tc00_g003610	predicted protein	1752.19	1823.03	1935.48	19	1.04043	0.833206	1.1046	0.594375	0.941903	0.747552
Tc00_g003620	Putative uncharacterized protein	6.07127	3.99051	5.25073	11	0.657278	0.564712	0.864848	0.869283	0.759993	0.684504
Tc00_g003630	Putative uncharacterized protein	1478.15	1509.89	1533.29	15	1.02147	0.902531	1.03731	0.834188	0.984735	0.930742
Tc00_g003660	predicted protein (Fragment)	560.235	419.885	399.76	21	0.74948	0.250146	0.713558	0.181476	1.05034	0.850982
Tc00_g003680	ABC transporter G family member 11	234.842	160.289	139.445	23	0.682539	0.397186	0.593781	0.247189	1.14948	0.755455
Tc00_g003800	Hypothetical protein	2.15977	8.70055	9.15562	6	4.02847	0.110811	4.23917	0.0954814	0.950296	0.937194
Tc00_g003860	Hypothetical protein	8.10868	3.77556	7.87881	12	0.46562	0.276948	0.971651	0.961303	0.479205	0.305374
Tc00_g003940	Putative At4g10720	5.77525	6.01267	7.61756	11	1.04111	0.986608	1.319	0.693936	0.789316	0.708305
Tc00_g003950	Putative Ankyrin repeat-containing protein At5g02620	287.697	454.131	735.361	21	1.57851	0.2691	2.55603	0.022866	0.617562	0.241765
Tc00_g003992	Hypothetical protein	38.1411	31.0693	30.2676	24	0.814587	0.559509	0.793567	0.478143	1.02649	0.895642
Tc00_g004070	Putative UPF0481 protein At3g47200	35.0534	120.887	273.804	17	3.44865	0.00325145	7.81106	8.68404e-07	0.441509	0.0467595
Tc00_g004100	Putative predicted protein	41.6974	123.581	18.9526	18	2.96375	0.176066	0.454526	0.365445	6.52053	0.024227
Tc00_g004120	Sucrose-phosphatase 2	2566.42	2087.84	1883.11	19	0.813523	0.30855	0.733751	0.126678	1.10872	0.610433
Tc00_g004130	Hypothetical protein	0	9.20954	0	6	9.20954	0.00100938	0	1	9.20954	0.00236652
Tc00_g004150	Putative uncharacterized protein	813.602	3393.95	6837.09	8	4.17151	0.00941868	8.40349	9.96704e-05	0.496402	0.195284
Tc00_g004200	predicted protein	776.251	817.639	789.594	21	1.05332	0.874178	1.01719	0.958976	1.03552	0.914941
Tc00_g004220	Hypothetical protein	90.4541	118.948	254.619	16	1.31501	0.373365	2.81489	0.000673915	0.467163	0.0122037
Tc00_g004230	Putative gag-pro	0	5.75619	2.59324	6	5.75619	0.0437094	2.59324	0.172006	2.21969	0.514725
Tc00_g004240	Putative Probable LRR receptor-like serine/threonine-protein kinase At3g47570	663.832	440.981	534.185	21	0.664296	0.130623	0.804699	0.423048	0.825522	0.478523
Tc00_g004250	Putative Probable leucine-rich repeat receptor-like protein kinase At1g35710	920.408	593.427	810.035	21	0.644743	0.0151506	0.880082	0.48061	0.732595	0.0857575
Tc00_g004251	Putative uncharacterized protein	7.01863	2.55555	1.74644	6	0.36411	0.357509	0.24883	0.243575	1.46329	0.80408
Tc00_g004260	Putative Probable LRR receptor-like serine/threonine-protein kinase At3g47570	835.438	651.019	818.878	21	0.779255	0.0928929	0.980178	0.888489	0.795014	0.125117
Tc00_g004271	gag-pol protein, putative	12.0744	11.2773	14.7655	10	0.933986	0.880679	1.22288	0.670785	0.763761	0.571465
Tc00_g004320	Putative Serine/threonine-protein kinase BRI1-like 2	86.8447	73.7341	95.6936	23	0.849034	0.391838	1.10189	0.60451	0.770523	0.176788
Tc00_g004350	Putative Protein CHLOROPLAST IMPORT APPARATUS 2	1348.29	611.939	615.985	20	0.453864	0.00682083	0.456865	0.00730983	0.993431	0.983124
Tc00_g004360	Putative Macrophage migration inhibitory factor homolog	478.62	318.613	305.612	22	0.66569	0.234887	0.638528	0.190255	1.04254	0.901996
Tc00_g004470	DNA ligase 4	3563.47	3089.49	3435.08	14	0.866988	0.521274	0.963971	0.86943	0.899392	0.633528
Tc00_g004490	Putative uncharacterized protein	3149.75	5276.9	5037.9	14	1.67534	0.0378392	1.59946	0.0587844	1.04744	0.852043
Tc00_g004530	Transcription factor bHLH35	1756.1	9892.01	13488.1	8	5.63296	0.000201295	7.68074	1.13255e-05	0.733387	0.501005
Tc00_g004600	ATP binding protein, putative	59.4718	45.7046	51.8053	17	0.76851	0.405727	0.87109	0.664409	0.882239	0.696575
Tc00_g004630	Hypothetical protein	11.2546	8.72176	4.84986	12	0.774952	0.700618	0.430923	0.204908	1.79835	0.375621
Tc00_g004640	Hypothetical protein	133.3	71.8151	162.686	23	0.538748	0.113137	1.22045	0.614334	0.441435	0.0373582
Tc00_g004650	tRNA-dihydrouridine synthase A, putative	36.7111	19.3489	36.3546	10	0.527059	0.119405	0.990289	0.960067	0.532228	0.135679
Tc00_g004660	predicted protein	6.05141	5.16082	30.6229	5	0.852829	0.811405	5.06045	0.0170305	0.168528	0.00927252
Tc00_g004670	predicted protein (Fragment)	2492.89	4467.24	7790.88	8	1.79199	0.120946	3.12524	0.00241734	0.573393	0.138148
Tc00_g004680	Kiwellin	408.454	1878.8	2391.93	15	4.59979	0.0114873	5.85606	0.00333785	0.785476	0.683702
Tc00_g004690	Kiwellin	27.3413	87.6978	51.0864	17	3.20752	0.031534	1.86847	0.252938	1.71666	0.316231
Tc00_g004700	Putative uncharacterized protein	20.9164	0	1.82752	12	0.0478094	0.00140308	0.0873726	0.0311789	0	0.297499
Tc00_g004720	Putative O-methyltransferase%2C family 3	22.8204	373.196	836.277	4	16.3536	6.70172e-05	36.646	1.82148e-07	0.446259	0.217008
Tc00_g004740	Putative O-methyltransferase%2C family 3	8.99071	37.5988	97.4681	5	4.18196	0.0409819	10.841	0.000483178	0.385754	0.145803
Tc00_g004750	40S ribosomal protein S15a-5	105.211	94.9166	88.3337	23	0.902158	0.740884	0.839589	0.565349	1.07452	0.80642
Tc00_g004760	predicted protein	1.09598	5.83925	3.65504	6	5.32789	0.244115	3.33496	0.445088	1.59759	0.688656
Tc00_g004770	Hypothetical protein	5105.7	6313.32	5605.56	14	1.23652	0.522493	1.0979	0.778376	1.12626	0.720332
Tc00_g004780	Phenylalanine ammonia-lyase	3793.63	6339.22	10327.6	8	1.67102	0.124235	2.72236	0.00269352	0.613811	0.143333
Tc00_g004860	Hypothetical protein	18.9134	20.9082	18.0716	10	1.10547	0.854762	0.95549	0.928142	1.15696	0.786193
Tc00_g004910	Hypothetical protein	0	0.851852	9.12078	6	0.851852	0.374377	9.12078	0.00262731	0.0933968	0.0337879
Tc00_g005010	Putative uncharacterized protein At1g18380	160.289	272.685	372.02	16	1.70121	0.343993	2.32093	0.131568	0.732986	0.574259
Tc00_g005020	Probable serine/threonine-protein kinase At1g18390	5114.37	16753.7	18721.5	2	3.27581	0.00310128	3.66057	0.00121537	0.894891	0.781186
Tc00_g005050	Putative uncharacterized protein	104.854	200.753	290.581	16	1.91459	0.178686	2.77128	0.0338849	0.690867	0.437055
Tc00_g005060	Putative uncharacterized protein	21.2368	72.7777	132.951	17	3.42697	0.00640534	6.26043	3.98281e-05	0.547401	0.163223
Tc00_g005070	Putative predicted protein	9.4186	8.08044	6.68969	11	0.857924	0.794067	0.710264	0.571833	1.20789	0.759989
Tc00_g005080	Putative uncharacterized protein	471.709	1994.39	2629.17	15	4.22802	8.83907e-05	5.57372	2.93962e-06	0.758563	0.450031
Tc00_g005090	Hypothetical protein	90.7077	59.6329	100.928	17	0.657419	0.191467	1.11268	0.747024	0.590845	0.105552
Tc00_g005150	Auxin response factor 2	1085.52	1266.18	1353.19	15	1.16642	0.443869	1.24658	0.271477	0.935695	0.738139
Tc00_g005160	GTP-binding protein GUF1 homolog	1839.61	1273.95	1303.26	20	0.69251	0.149379	0.708444	0.176637	0.977508	0.928386
Tc00_g005200	Hypothetical protein	3.94304	3.7633	2.05392	6	0.954416	0.97449	0.520899	0.636686	1.83225	0.659907
Tc00_g005270	Hypothetical protein	1.1517	8.41545	5.62789	6	7.30698	0.109233	4.88659	0.219255	1.49531	0.710387
Tc00_g005342	Putative copia protein	7.69105	1.74523	4.42076	12	0.226918	0.124945	0.574793	0.507901	0.394781	0.385868
Tc00_g005490	Thioredoxin M-type, chloroplastic	297.536	98.6706	80.8929	23	0.331626	0.0611297	0.271876	0.027674	1.21977	0.740271
Tc00_g005580	Histone deacetylase 8	2688.96	1877.56	1754.19	19	0.698249	0.174546	0.652366	0.106579	1.07033	0.797625
Tc00_g005590	Putative Probable receptor protein kinase TMK1	1543.05	1445.93	927.843	20	0.937058	0.837941	0.601304	0.108828	1.55838	0.161878
Tc00_g005600	Pentatricopeptide repeat-containing protein At1g05750, chloroplastic	117.5	83.039	83.3282	23	0.706714	0.166478	0.709176	0.182066	0.996529	0.968799
Tc00_g005610	Putative pentatricopeptide repeat-containing protein At1g68930	124.034	92.9326	116.132	23	0.749252	0.27142	0.936289	0.808825	0.800235	0.395617
Tc00_g005620	Putative Apoptosis-inducing factor homolog A	4491.61	11886	9096.72	13	2.64626	0.0070038	2.02527	0.0506441	1.30662	0.45803
Tc00_g005630	Serine/threonine-protein kinase Nek5	755.258	442.989	398.687	21	0.58654	0.0927735	0.527881	0.0444767	1.11112	0.741257
Tc00_g005640	Putative predicted protein	0.487937	3.40741	6.47468	6	6.98329	0.256507	13.2695	0.0867064	0.526266	0.562505
Tc00_g005650	Hypothetical protein	22.0404	2094.47	2036	9	95.0288	6.13751e-20	92.3757	1.05998e-19	1.02872	0.952717
Tc00_g005660	Putative uncharacterized protein (Fragment)	39.7597	38.5171	48.2235	17	0.968748	0.899537	1.21287	0.467342	0.798721	0.399305
Tc00_g005670	Tubulin alpha-1 chain	240.377	225.137	215.694	16	0.936601	0.721446	0.897318	0.536985	1.04378	0.793468
Tc00_g005680	Hypothetical protein	2588.61	2997.23	2427.73	19	1.15785	0.504349	0.937851	0.769944	1.23458	0.33724
Tc00_g005690	Putative Bystin	5625.6	6288.43	5862.37	13	1.11782	0.549383	1.04209	0.824623	1.07268	0.706246
Tc00_g005700	Hypothetical protein	7.22664	74.9152	71.9785	5	10.3665	0.00229981	9.96015	0.0028242	1.0408	0.951771
Tc00_g005710	Hypothetical protein	19.7325	429.04	26.5378	17	21.7428	4.6154e-08	1.34488	0.621974	16.1671	7.36967e-07
Tc00_g005720	Hypothetical protein	22.4886	15.3424	12.0611	18	0.682228	0.428953	0.53632	0.219389	1.27205	0.656227
Tc00_g005870	Hypothetical protein	6.30282	13.4977	8.62472	11	2.14154	0.220564	1.36839	0.634146	1.56501	0.462681
Tc00_g005950	Hypothetical protein	6.32917	5.78954	8.22683	11	0.91474	0.868162	1.29983	0.600987	0.70374	0.49862
Tc00_g006001	Putative transposon protein	9.46199	5.29756	5.80144	11	0.559878	0.607432	0.613131	0.674602	0.913145	0.925662
Tc00_g006150	Arginase	388.71	311.456	127.025	24	0.801255	0.862674	0.326785	0.428581	2.45193	0.536146
Tc00_g006190	Putative UPF0301 protein Cag_1601	3713.4	4341.53	4517.75	14	1.16915	0.432784	1.21661	0.325008	0.960992	0.841547
Tc00_g006200	Cell division protein kinase, putative	29.3444	28.4436	25.2423	10	0.969301	0.958459	0.860208	0.722214	1.12682	0.762511
Tc00_g006220	Ethylene-responsive transcription factor ERF020	12.8063	584.15	2071.26	9	45.6143	3.33023e-12	161.738	6.08004e-21	0.282026	0.0137248
Tc00_g006230	Putative uncharacterized protein ycf17	114.969	52.7846	43.3313	24	0.45912	0.127917	0.376895	0.0573871	1.21816	0.701991
Tc00_g006240	Pentatricopeptide repeat-containing protein At1g06270	1031.77	707.716	751.635	20	0.685922	0.0446169	0.72849	0.0925142	0.941568	0.746855
Tc00_g006250	predicted protein	256.439	209.339	346.73	16	0.816331	0.423042	1.3521	0.233332	0.603752	0.0469052
Tc00_g006260	Putative Abhydrolase domain-containing protein 11	2286.36	2193.59	2695.39	19	0.959424	0.764761	1.1789	0.234653	0.813828	0.137195
Tc00_g006270	Putative Mitogen-activated protein kinase kinase kinase 2	47.6573	29.684	31.538	24	0.622864	0.217998	0.661766	0.278296	0.941214	0.890361
Tc00_g006280	Hypothetical protein	42.4833	31.6972	23.4647	24	0.746111	0.461909	0.552327	0.138686	1.35085	0.453091
Tc00_g006290	Putative Pentatricopeptide repeat-containing protein At1g71460, chloroplastic	112.128	77.8337	73.7595	23	0.694151	0.277361	0.657815	0.212503	1.05524	0.868893
Tc00_g006300	Putative uncharacterized protein	14.8722	11.9142	6.79628	18	0.801105	0.699454	0.456978	0.18319	1.75305	0.343472
Tc00_g006320	Hypothetical protein	3.07559	3.98643	2.80825	6	1.29615	0.840494	0.913076	0.913252	1.41954	0.757284
Tc00_g006370	RING-H2 zinc finger protein RHA2a	3252.5	3796.09	3507.87	14	1.16713	0.478981	1.07851	0.729355	1.08216	0.717563
Tc00_g006420	Hypothetical protein	1.46381	4.25926	12.7872	6	2.9097	0.505505	8.73556	0.108532	0.333087	0.347706
Tc00_g006460	Putative predicted protein	3637.34	13910.9	11252.5	13	3.82448	8.96967e-05	3.0936	0.000979269	1.23625	0.534999
Tc00_g006470	Hypothetical protein	144.441	69.5538	88.6129	23	0.481538	0.0426911	0.613489	0.176826	0.784918	0.502826
Tc00_g006490	At2g18840	5374.85	9686.94	8460.61	13	1.80227	0.00765382	1.57411	0.0400145	1.14495	0.539825
Tc00_g006530	Putative Metal tolerance protein C4	317.122	231.785	263.904	22	0.730903	0.310681	0.832184	0.55288	0.878295	0.675601
Tc00_g006540	Metal tolerance protein C4	1592.49	1337.86	1323.12	20	0.840106	0.383948	0.83085	0.354851	1.01114	0.955978
Tc00_g006550	Probable leucine-rich repeat receptor-like protein kinase At5g49770	15545.9	24769.5	36108.9	7	1.59331	0.150929	2.32272	0.00933138	0.685967	0.24466
Tc00_g006630	Hypothetical protein	6.56721	8.02676	8.63791	12	1.22225	0.783588	1.31531	0.721199	0.929248	0.933835
Tc00_g006790	Hepatocyte growth factor-regulated tyrosine kinase substrate, putative	2627.29	2379.52	2064.21	19	0.905694	0.659128	0.78568	0.282276	1.15275	0.526
Tc00_g006800	Putative uncharacterized protein	646.882	609.115	816.175	21	0.941617	0.895086	1.26171	0.613136	0.746305	0.523919
Tc00_g006810	Hypothetical protein	1105.2	958.279	873.659	20	0.867065	0.35891	0.7905	0.132465	1.09686	0.556469
Tc00_g006890	Putative uncharacterized protein	4652.62	10547.1	10783.8	13	2.26692	0.0069136	2.31779	0.00553255	0.978052	0.94149
Tc00_g006910	Hypothetical protein	9.42669	0.851852	2.135	12	0.0903659	0.00789276	0.226485	0.0853341	0.398994	0.345645
Tc00_g006930	Putative SWI/SNF-related matrix-associated actin-dependent regulator of chromatin subfamily A member 3-like 1	543.1	320.099	324.085	22	0.589393	0.0150314	0.596731	0.0180529	0.987702	0.951436
Tc00_g007000	Putative Metalloendoproteinase 1	442.962	1997.52	1508.18	15	4.50946	0.000639042	3.40476	0.00555279	1.32446	0.521438
Tc00_g007040	Eukaryotic peptide chain release factor GTP-binding subunit ERF3A	15161.9	25726.4	21225.1	7	1.69678	0.0690658	1.3999	0.24749	1.21207	0.50831
Tc00_g007050	Eukaryotic peptide chain release factor GTP-binding subunit	3.37961	11.2935	13.1004	11	3.34167	0.0890832	3.8763	0.0484301	0.862077	0.777401
Tc00_g007061	Putative retrovirus-related Pol polyprotein from transposon TNT 1-94	3.4118	3.69692	1.0618	6	1.08357	0.969491	0.311215	0.474953	3.48173	0.451514
Tc00_g007080	Hypothetical protein	0.57585	0.579019	8.88868	6	1.0055	0.943773	15.4357	0.0190764	0.0651412	0.0234041
Tc00_g007130	Hypothetical protein	15.618	6.68293	3.1968	12	0.4279	0.233221	0.204687	0.0361211	2.0905	0.354853
Tc00_g007160	Cytochrome P450 82A3	575.607	271.527	366.447	22	0.471722	0.0316909	0.636626	0.195082	0.740972	0.394829
Tc00_g007220	predicted protein	772.237	364.778	400.819	21	0.472365	0.0276127	0.519036	0.0543481	0.910081	0.78175
Tc00_g007230	RuBisCO large subunit-binding protein subunit beta, chloroplastic	32070	22552.4	21188.4	7	0.703224	0.194914	0.660691	0.127072	1.06438	0.818402
Tc00_g007260	Protein kinase APK1B, chloroplast, putative	1175.8	2441.77	2288.36	15	2.07669	0.000880592	1.94621	0.00245788	1.06704	0.766905
Tc00_g007480	Hypothetical protein	25.6999	9.16801	17.1959	10	0.356734	0.066315	0.669106	0.490122	0.53315	0.255264
Tc00_g007500	Probable 1-deoxy-D-xylulose-5-phosphate synthase, chloroplastic	45.6659	91.7651	83.9199	17	2.00949	0.104386	1.83769	0.156212	1.09348	0.839844
Tc00_g007580	Putative Ankyrin repeat-containing protein At3g12360	24.997	196.285	47.4296	17	7.85232	NA	1.89741	NA	4.13844	NA
Tc00_g007590	Putative uncharacterized protein	2046.41	4489.87	4699.61	8	2.19402	0.0192153	2.29651	0.0132283	0.95537	0.891507
Tc00_g007690	Putative Peroxisomal targeting signal 1 receptor	9561.76	9458.52	10131.3	13	0.989203	0.964545	1.05957	0.813717	0.93359	0.779427
Tc00_g007700	COP9 signalosome complex subunit 6a	1856.61	2068.35	1866.5	19	1.11405	0.529289	1.00533	0.975789	1.10815	0.549887
Tc00_g007710	Regulator of ribonuclease-like protein 3	7518.3	6105.32	6088.67	13	0.812062	0.428666	0.809846	0.422464	1.00274	0.991424
Tc00_g007720	NADH-ubiquinone oxidoreductase chain 4L	54.6453	52.6176	112.313	17	0.962892	0.938169	2.05532	0.127747	0.468489	0.110284
Tc00_g007730	Putative Myrcene synthase, chloroplastic	56.8356	19.0642	10.8258	18	0.335427	0.00186725	0.190475	1.40998e-05	1.761	0.174559
Tc00_g007810	Putative Probable LRR receptor-like serine/threonine-protein kinase At4g08850	4.56726	6.89787	12.2593	11	1.51029	0.645268	2.68417	0.235312	0.562665	0.468031
Tc00_g007890	predicted protein (Fragment)	4477.39	3371.06	3951.05	14	0.752906	0.303858	0.882444	0.650008	0.853206	0.565789
Tc00_g007900	Hypothetical protein	30.356	11.7443	22.4364	11	0.386886	0.253623	0.73911	0.714695	0.523449	0.438796
Tc00_g007910	Putative Pentatricopeptide repeat-containing protein At4g20740	43.914	25.6068	47.9244	10	0.583112	0.372916	1.09132	0.881123	0.534317	0.299559
Tc00_g007920	Putative Pentatricopeptide repeat-containing protein At4g20740	255.305	177.706	172.341	22	0.696055	0.125196	0.67504	0.101593	1.03113	0.912585
Tc00_g007930	Hypothetical protein	161.764	123.532	107.807	23	0.763658	0.20275	0.666445	0.0630978	1.14587	0.553185
Tc00_g007940	uncharacterized protein At5g39865	556.076	694.34	1106.99	21	1.24864	0.451445	1.99073	0.0194627	0.62723	0.113399
Tc00_g007960	predicted protein	470.991	273.169	254.383	22	0.579988	0.146921	0.540102	0.101335	1.07385	0.84981
Tc00_g007970	Putative S-locus-specific glycoprotein S13	4.87937	2.04292	8.00612	11	0.418685	0.505243	1.64081	0.662522	0.25517	0.271071
Tc00_g007980	Putative Reticulon	2.6477	5.51671	12.1782	11	2.08358	0.338979	4.59954	0.0382544	0.452998	0.26256
Tc00_g008000	Thioredoxin-like 5, chloroplastic	1384.1	925.666	1229.53	20	0.668787	0.0963302	0.888326	0.624554	0.752863	0.241117
Tc00_g008050	Putative Vacuolar protein sorting-associated protein 11 homolog	231.341	126.827	191.065	16	0.548226	0.340581	0.825901	0.761077	0.663792	0.51668
Tc00_g008070	Hypothetical protein	3.86162	3.71768	10.2222	6	0.962726	0.935663	2.64713	0.185343	0.363687	0.163558
Tc00_g008080	Hypothetical protein	6.2149	7.19965	5.61649	11	1.15845	0.850418	0.903714	0.857381	1.28188	0.715219
Tc00_g008130	Putative Protein strawberry notch homolog 1	6522.92	8023.45	8164.07	13	1.23004	0.495227	1.2516	0.459606	0.982775	0.954141
Tc00_g008140	Metacaspase-5	16232.3	14477.9	15886.4	7	0.891922	0.54294	0.978689	0.908687	0.911343	0.621583
Tc00_g008150	ALA-interacting subunit 3	12856.6	41972.6	53854.7	7	3.26468	0.000837117	4.18889	5.21986e-05	0.779368	0.480583
Tc00_g008160	Putative Ribosomal RNA large subunit methyltransferase I	2146.4	1666.6	1668.24	19	0.776465	0.171744	0.777229	0.173664	0.999016	0.995897
Tc00_g008200	Ent-kaur-16-ene synthase, chloroplastic	848.439	444.007	381.143	21	0.523322	0.0387985	0.449229	0.0108883	1.16493	0.629705
Tc00_g008210	Zinc transporter 1	34.5489	14.5899	8.85292	18	0.422299	0.219722	0.256243	0.0572594	1.64804	0.49497
Tc00_g008220	Hypothetical protein	3.80966	2.02624	8.59829	6	0.53187	0.515374	2.25697	0.362436	0.235656	0.121486
Tc00_g008240	predicted protein	13.2267	9.50314	9.57902	11	0.718483	0.577959	0.72422	0.580134	0.992079	0.999033
Tc00_g008250	Putative serine/threonine-protein kinase receptor	25.5495	32.6783	45.6362	10	1.27902	0.563687	1.78619	0.167632	0.716061	0.422941
Tc00_g008280	Hypothetical protein	9.49258	9.20513	5.68254	12	0.969718	0.952416	0.59863	0.475758	1.6199	0.514936
Tc00_g008290	Putative cyclin-B3-1	110.988	128.076	202.428	23	1.15396	0.697372	1.82387	0.109406	0.632699	0.22605
Tc00_g008300	Hypothetical protein	259.683	479.192	617.029	16	1.84529	0.259375	2.37608	0.110016	0.776612	0.638066
Tc00_g008340	Hypothetical protein	5.71671	4.92951	9.28293	11	0.862299	0.882121	1.62382	0.556258	0.53103	0.463557
Tc00_g008350	Hypothetical protein	4.28734	5.04925	11.7452	11	1.17771	0.795643	2.73951	0.0672988	0.429899	0.120234
Tc00_g008360	Putative Probably inactive leucine-rich repeat receptor-like protein kinase At2g25790	82.8038	105.302	135.061	23	1.27171	0.473571	1.63109	0.149448	0.779668	0.468607
Tc00_g008370	Putative Probably inactive leucine-rich repeat receptor-like protein kinase At2g25790	12.1382	18.5433	17.8758	10	1.52768	0.362464	1.47269	0.409205	1.03734	0.938333
Tc00_g008380	Putative Probably inactive leucine-rich repeat receptor-like protein kinase At2g25790	42.3469	109.646	230.29	17	2.58923	0.0585749	5.43819	0.000715347	0.476121	0.13485
Tc00_g008390	RING-H2 finger protein ATL3J	2555.78	5349.58	5319.25	8	2.09313	0.0572362	2.08126	0.0591528	1.0057	0.988542
Tc00_g008550	DNA gyrase subunit B, chloroplastic/mitochondrial	1309.52	861.846	812.178	20	0.65814	0.0975454	0.620212	0.0589429	1.06115	0.815803
Tc00_g008560	Putative Alpha-glucosidase yihQ	3184.53	5866.9	6447.28	8	1.84231	0.0277052	2.02456	0.011042	0.90998	0.733791
Tc00_g008600	Villin-4	3769.38	4695.77	4710.6	14	1.24577	0.459146	1.2497	0.452523	0.996852	0.991202
Tc00_g008610	Putative uncharacterized protein	1031.89	592.498	657.123	21	0.574187	0.00383543	0.636815	0.0184897	0.901654	0.595471
Tc00_g008650	Putative uncharacterized protein	1446.25	2044.56	2128.34	19	1.4137	0.151544	1.47163	0.109752	0.960634	0.86846
Tc00_g008660	Hypothetical protein	0.819819	5.59492	6.39361	6	6.82458	0.0770222	7.7988	0.0529394	0.87508	0.861998
Tc00_g008690	Vacuolar protein sorting-associated protein 29	5862.88	5620.02	5455.59	14	0.958578	0.83986	0.930532	0.730397	1.03014	0.886653
Tc00_g008710	Hypothetical protein	2.15977	152.072	875.806	4	70.4111	NA	405.51	NA	0.173636	NA
Tc00_g008750	predicted protein	1999.79	1906.07	1940.24	19	0.953134	0.801028	0.970222	0.873419	0.982387	0.926288
Tc00_g008760	Putative LRR receptor-like serine/threonine-protein kinase GSO1	27.7973	18.2416	13.1416	10	0.656235	0.435083	0.472765	0.154087	1.38808	0.515182
Tc00_g008780	NEDD8 ultimate buster, putative	391.792	812.807	450.805	21	2.07459	0.0587279	1.15062	0.716753	1.80301	0.127058
Tc00_g008950	Hypothetical protein	5.09907	2.55555	1.0618	12	0.501181	0.642759	0.208235	0.380629	2.40681	0.680063
Tc00_g008960	Hypothetical protein	98.8679	85.1912	170.808	17	0.861667	0.772238	1.72764	0.282747	0.498753	0.173251
Tc00_g009080	uncharacterized protein sll0194	4574.8	3314.32	3298.17	14	0.724473	0.0632628	0.720943	0.0595439	1.0049	0.978015
Tc00_g009090	predicted protein	1702.06	2154.12	2070.57	19	1.2656	0.219393	1.21651	0.307489	1.04035	0.836089
Tc00_g009100	predicted protein (Fragment)	243.376	329.098	273.943	16	1.35222	0.114388	1.12559	0.546538	1.20134	0.333873
Tc00_g009290	Hypothetical protein	58.5553	33.9449	44.389	24	0.579707	0.211535	0.758069	0.508676	0.764715	0.560315
Tc00_g009300	Hypothetical protein	580.608	600.141	644.014	21	1.03364	0.884512	1.10921	0.643367	0.931876	0.75081
Tc00_g009310	Putative E3 ubiquitin-protein ligase SINA-like 10	2725.88	3236.25	3369.47	14	1.18723	0.343137	1.2361	0.241922	0.960463	0.82394
Tc00_g009390	Probable RNA 3'-terminal phosphate cyclase-like protein	1939.03	1658.19	1652.16	19	0.855168	0.472823	0.852055	0.462258	1.00365	0.985961
Tc00_g009420	Putative uncharacterized protein	1824.38	1590.39	1699.75	19	0.871743	0.451491	0.931686	0.697206	0.935662	0.716521
Tc00_g009430	Hypothetical protein	42.5957	19.9739	18.319	10	0.468918	0.0259251	0.430066	0.0172926	1.09034	0.848959
Tc00_g009440	Hypothetical protein	84.8603	69.0364	52.9383	24	0.81353	0.671221	0.623829	0.325787	1.30409	0.576372
Tc00_g009450	Putative uncharacterized protein	3.25574	11.5873	9.05653	5	3.55902	0.0594523	2.78171	0.148972	1.27944	0.667078
Tc00_g009520	BES1/BZR1 homolog protein 2	11170.5	19221.9	19645.5	7	1.72077	0.0484231	1.7587	0.0400864	0.978438	0.936818
Tc00_g009530	Putative uncharacterized protein	1531.19	1501.75	1163.17	20	0.980773	0.929574	0.759649	0.202937	1.29109	0.236263
Tc00_g009600	Tryptophan synthase beta chain 2	8390.73	8172.23	8555.32	13	0.973959	0.80417	1.01962	0.855525	0.955222	0.667362
Tc00_g009610	predicted protein	40.1284	33.8202	24.5973	18	0.842801	0.83126	0.612965	0.538958	1.37496	0.688177
Tc00_g009620	Putative uncharacterized protein	5.56347	1.75341	2.88932	12	0.315165	0.360488	0.519338	0.559039	0.606858	0.742225
Tc00_g009630	predicted protein	27.4441	11.5791	16.8723	10	0.421916	0.0826637	0.614788	0.311498	0.686279	0.476892
Tc00_g009640	predicted protein	957.85	925.726	965.324	20	0.966462	0.84277	1.0078	0.968008	0.95898	0.811955
Tc00_g009650	Putative Endo-1,3(4)-beta-glucanase 1	5514.42	11207	11517.5	13	2.03231	0.00579356	2.08861	0.00416333	0.973047	0.915256
Tc00_g009660	Hypothetical protein	2446.2	2505.4	1998.16	19	1.0242	0.929976	0.816842	0.453896	1.25385	0.402797
Tc00_g009670	predicted protein	1299.1	775.338	788.063	20	0.596828	0.119157	0.606624	0.13168	0.983853	0.960005
Tc00_g009680	predicted protein	11499.1	13592.2	13298	7	1.18202	0.419567	1.15644	0.48318	1.02212	0.915652
Tc00_g009760	Putative uncharacterized protein	1508.22	854.22	943.986	20	0.566377	0.0377121	0.625895	0.0871548	0.904908	0.71419
Tc00_g009770	predicted protein	3337.97	3778.31	3331.64	14	1.13192	0.374185	0.998102	0.988415	1.13407	0.366967
Tc00_g009780	Putative uncharacterized protein	790.134	26456	44741.5	2	33.483	1.51281e-10	56.6252	1.43927e-13	0.591309	0.322743
Tc00_g009790	E3 ubiquitin-protein ligase SINAT2	7737.28	9320.57	10407.6	13	1.20463	0.386779	1.34513	0.168009	0.895552	0.607821
Tc00_g009800	Hypothetical protein	107.153	79.2682	62.1242	23	0.739765	0.403951	0.57977	0.126779	1.27596	0.486834
Tc00_g009870	Cytochrome P450 704C1	30.2528	21.8307	29.0568	10	0.721609	0.408396	0.960466	0.922186	0.751311	0.472475
Tc00_g009890	Putative Carboxypeptidase D	3187.59	3790.03	3793.2	14	1.189	0.412161	1.18999	0.409919	0.999165	0.996704
Tc00_g009900	Putative Alliin lyase 1	31.5827	37.5815	33.0844	10	1.18994	0.752694	1.04755	0.92665	1.13593	0.824674
Tc00_g009910	Putative Alliin lyase	117.308	100.449	84.6272	23	0.856284	0.787208	0.721412	0.571184	1.18696	0.766861
Tc00_g009930	Hypothetical protein	7.80899	7.63407	13.1671	5	0.977601	0.977189	1.68615	0.434038	0.579784	0.420381
Tc00_g009980	Hypothetical protein	278.502	223.472	238.306	22	0.802408	0.402244	0.855671	0.54991	0.937753	0.812346
Tc00_g009990	Putative uncharacterized protein	598.06	1646.23	1313.92	15	2.75262	7.39007e-07	2.19697	0.000122984	1.25292	0.268174
Tc00_g010000	Putative uncharacterized protein	1070.23	949.026	848.269	20	0.886751	0.619394	0.792606	0.335433	1.11878	0.640724
Tc00_g010060	Hypothetical protein	5.90345	6.88561	3.69286	11	1.16637	0.848667	0.625544	0.581992	1.86457	0.462156
Tc00_g010070	Putative F1K23.20	1377.08	1555.05	1900.44	15	1.12924	0.608793	1.38006	0.174741	0.818256	0.398002
Tc00_g010080	uncharacterized aarF domain-containing protein kinase At1g71810, chloroplastic	381.353	227.132	372.139	16	0.595595	0.277114	0.975838	0.958761	0.610342	0.300964
Tc00_g010090	Hypothetical protein	55.6199	82.1442	112.028	17	1.47689	0.458939	2.01416	0.177747	0.73325	0.54364
Tc00_g010100	uncharacterized aarF domain-containing protein kinase At1g71810, chloroplastic	3938.34	2410.29	3268.39	14	0.612005	0.00680235	0.829888	0.30397	0.737455	0.0935221
Tc00_g010110	mRNA splicing factor, putative	3298.99	5590.85	5888.99	14	1.69471	0.0841737	1.78509	0.0578123	0.949373	0.864803
Tc00_g010120	NAC domain protein, IPR003441	14620.7	33673.3	32915.3	7	2.30314	0.00473284	2.25129	0.00600526	1.02303	0.938509
Tc00_g010130	Histone H3.2	27.932	11.3723	2.88932	18	0.407143	0.157446	0.103441	0.00102736	3.93598	0.0544064
Tc00_g010140	Putative uncharacterized protein	10.3162	15.9631	20.3378	10	1.54739	0.395547	1.97145	0.183113	0.7849	0.6281
Tc00_g010170	Hypothetical protein	41.9147	36.2301	45.1793	17	0.864378	0.747062	1.07789	0.870661	0.801918	0.629561
Tc00_g010230	Hypothetical protein	1.70778	1.72038	7.13952	6	1.00738	0.998645	4.18058	0.296207	0.240966	0.295506
Tc00_g010240	Putative transposon%2C En%2FSpm-like	24.2572	18.2576	19.0988	10	0.752667	0.479715	0.787346	0.575466	0.955954	0.89006
Tc00_g010290	Leucine-rich repeat-containing protein, putative	105.927	89.7918	72.6757	23	0.847678	0.582383	0.686094	0.210231	1.23551	0.481226
Tc00_g010300	TMV resistance protein N	10.3087	6.31918	5.16965	11	0.612993	0.593411	0.501483	0.472814	1.22236	0.852762
Tc00_g010320	Putative auxin response factor 15	26.5796	699.877	49.6451	17	26.3313	7.47918e-13	1.86779	0.18634	14.0976	5.18232e-09
Tc00_g010480	predicted protein	482.101	291.77	299.909	22	0.605206	0.0177335	0.622087	0.0247426	0.972863	0.905446
Tc00_g010500	Pentatricopeptide repeat-containing protein At1g74750	2738.97	6377.84	5653.31	8	2.32855	0.00063322	2.06403	0.00340004	1.12816	0.625884
Tc00_g010510	Putative uncharacterized protein	4559.84	5963.92	6781.97	14	1.30792	0.565978	1.48733	0.395607	0.879378	0.78292
Tc00_g010520	Zinc finger protein, putative	886.948	461.401	510.617	21	0.520212	0.0147942	0.575701	0.040219	0.903616	0.701411
Tc00_g010560	Calcium-dependent protein kinase 30	3625.98	9386.98	10125	8	2.58881	0.0117515	2.79234	0.00652022	0.927112	0.840737
Tc00_g010600	Hypothetical protein	23.833	37.8835	30.7957	10	1.58954	0.250976	1.29215	0.52391	1.23015	0.61758
Tc00_g010660	Pentatricopeptide repeat-containing protein At2g35030, mitochondrial	435.974	621.915	420.323	21	1.42649	0.00748669	0.964101	0.786476	1.47961	0.0035195
Tc00_g010670	Trafficking protein particle complex subunit 3	3269.98	3262.15	2728.19	19	0.997604	0.993659	0.834314	0.519268	1.19572	0.524482
Tc00_g010700	Anthocyanin 3'-O-beta-glucosyltransferase	66.6252	1579.26	1309.57	9	23.7036	5.48992e-10	19.6558	5.56952e-09	1.20593	0.707052
Tc00_g010710	NAD(P)H-quinone oxidoreductase subunit 1, chloroplastic	12.3675	4.98299	11.7074	12	0.40291	0.29673	0.946626	0.947818	0.425627	0.330332
Tc00_g010720	Putative Ankyrin repeat-containing protein At2g01680	4.40311	41.1789	41.9597	5	9.35223	0.000726689	9.52955	0.000662744	0.981392	0.974652
Tc00_g010740	Putative At4g10720	4.95543	6.59169	17.5888	5	1.33019	0.710293	3.54939	0.0679073	0.374767	0.147475
Tc00_g010771	Putative retrovirus-related Pol polyprotein from transposon TNT 1-94	0.975875	3.13457	16.0952	6	3.21207	0.508467	16.4931	0.0406605	0.194753	0.165785
Tc00_g010780	Putative Ankyrin repeat protein	146.062	48.7901	53.6082	24	0.334037	0.0219469	0.367023	0.0365627	0.910125	0.84512
Tc00_g010790	Hypothetical protein	13.1301	3.61871	5.70897	12	0.275604	0.0422739	0.4348	0.165682	0.633864	0.528861
Tc00_g010890	Putative At4g10720	76.7137	16.3515	23.9847	24	0.21315	0.0175764	0.312652	0.0710393	0.681748	0.571489
Tc00_g010910	Putative Ankyrin-1	111.615	51.5428	66.7593	24	0.461789	0.0492284	0.598119	0.188346	0.772069	0.519092
Tc00_g010940	Putative Ankyrin repeat-containing protein At5g02620	10.0985	67.6283	67.731	17	6.69684	0.000353933	6.70701	0.00033826	0.998484	0.985225
Tc00_g010950	Putative At4g10720	28.2678	76.9488	76.9575	17	2.72213	0.0893969	2.72244	0.0881236	0.999887	0.992981
Tc00_g011030	Hypothetical protein	126.083	112.77	120.752	23	0.894416	0.724062	0.957722	0.889848	0.933899	0.831342
Tc00_g011080	Putative Ankyrin repeat-containing protein At5g02620	26.1521	18.9647	32.0323	10	0.725171	0.536583	1.22485	0.70416	0.592051	0.321298
Tc00_g011100	Putative Auxin-induced protein 6B	19.5345	24.589	27.7545	10	1.25875	0.62922	1.4208	0.46594	0.885949	0.804494
Tc00_g011170	Hypothetical protein	24.298	18.0837	18.1557	10	0.744249	0.558228	0.747209	0.570311	0.996039	0.988866
Tc00_g011270	MADS1	5435.75	4421.97	4184.26	14	0.813498	0.444805	0.769767	0.332795	1.05681	0.837981
Tc00_g011280	Alpha-galactosidase	9.13133	10.9796	13.2455	11	1.20241	0.719888	1.45055	0.48346	0.828935	0.732102
Tc00_g011293	Hypothetical protein	0	5.22688	0	6	5.22688	0.0899827	0	1	#DIV/0!	0.101075
Tc00_g011440	Putative Xanthine dehydrogenase	31893.6	25028.5	29984.1	7	0.78475	0.358053	0.94013	0.814936	0.834725	0.493349
Tc00_g011450	Pentatricopeptide repeat-containing protein At1g71420	379.983	463.665	491.226	21	1.22023	0.386985	1.29276	0.269125	0.943895	0.809603
Tc00_g011500	Putative uncharacterized protein	612.487	524.302	571.851	21	0.856021	0.278952	0.933654	0.632499	0.916851	0.548974
Tc00_g011520	Putative Disease resistance protein At4g27190	1431.47	1031.71	1544.84	20	0.720736	0.504806	1.0792	0.876262	0.667842	0.410776
Tc00_g011530	Putative predicted protein	1.03593	16.7487	23.4982	5	16.1679	0.00125411	22.6833	0.000216944	0.712765	0.620514
Tc00_g011570	Putative 2'-deoxymugineic-acid 2'-dioxygenase	31.1923	25.8131	29.316	10	0.82755	0.624847	0.939848	0.840041	0.880514	0.77852
Tc00_g011580	Patellin-1	1576.16	1168.33	928.566	20	0.74125	0.34311	0.589131	0.0940049	1.25821	0.467285
Tc00_g011630	COBRA-like protein 1	2852.12	3061.5	2379.61	19	1.07341	0.670491	0.834328	0.277621	1.28656	0.13098
Tc00_g011640	COBRA-like protein 4	10.5703	13.2337	13.8545	11	1.25197	0.783001	1.3107	0.75089	0.955197	0.966015
Tc00_g011650	Putative uncharacterized protein	17.7734	14832.4	38521.1	3	834.528	7.9896e-13	2167.34	2.03275e-17	0.385046	0.182983
Tc00_g011660	PI-PLC X domain-containing protein At5g67130	114.647	42.4545	52.1607	24	0.370306	0.0280844	0.454968	0.0817273	0.813917	0.652992
Tc00_g011680	Cytochrome P450 85A	699.943	401.01	320.534	22	0.572918	0.448307	0.457943	0.290166	1.25107	0.764472
Tc00_g011700	Alpha-1,4-glucan-protein synthase [UDP-forming] 2	15131.1	31802.2	34149.7	7	2.10178	0.00604835	2.25693	0.00262689	0.931257	0.79238
Tc00_g011720	Probable N(2),N(2)-dimethylguanosine tRNA methyltransferase 2	2367.03	2128.85	1731.84	19	0.899378	0.661445	0.73165	0.196744	1.22925	0.393686
Tc00_g011730	Phosphatidylinositol N-acetylglucosaminyltransferase subunit P	251.307	145.924	152.22	23	0.58066	0.00571001	0.605715	0.0106218	0.958636	0.848812
Tc00_g011740	Putative Scarecrow-like protein 3	8.72265	7.59266	9.07932	11	0.870454	0.871678	1.04089	0.937776	0.836259	0.812153
Tc00_g011750	Hypothetical protein	0.547989	8.25386	34.7343	5	15.0621	0.0595719	63.385	0.000672561	0.237629	0.126598
Tc00_g011830	predicted protein	51.9994	12.1336	13.7151	18	0.233341	0.0161591	0.263755	0.0276283	0.884688	0.847534
Tc00_g011840	predicted protein	524.094	346.741	358.096	22	0.661602	0.133789	0.683266	0.165839	0.968293	0.911243
Tc00_g011850	Hypothetical protein	6.01122	9.24666	7.44401	11	1.53823	0.485243	1.23835	0.788079	1.24216	0.675744
Tc00_g011880	Putative uncharacterized protein	3658.68	2493.15	2524.04	19	0.681434	0.0643356	0.689879	0.073599	0.987759	0.9521
Tc00_g011890	Serine/threonine protein kinase, putative	3389.55	3438.52	3414.93	14	1.01445	0.922187	1.00749	0.960102	1.00691	0.962052
Tc00_g011900	Putative uncharacterized protein	1919.93	1651.06	1653.54	19	0.859955	0.445216	0.86125	0.451871	0.998496	0.991505
Tc00_g011910	Putative Protein N-terminal asparagine amidohydrolase	2266.08	2426.37	2392.53	19	1.07073	0.707272	1.0558	0.765201	1.01414	0.938908
Tc00_g011920	Putative predicted protein	3512.04	3691.08	3663.32	14	1.05098	0.728792	1.04307	0.769411	1.00758	0.957432
Tc00_g011930	Putative uncharacterized protein	2618.55	3069.65	2937.33	19	1.17227	0.41353	1.12174	0.555254	1.04505	0.82009
Tc00_g011940	Hypothetical protein	665.322	605.619	510.105	21	0.910264	0.743966	0.766704	0.356144	1.18724	0.551103
Tc00_g011950	Citrate synthase, mitochondrial	13487.8	21541.8	19996.9	7	1.59713	0.000136517	1.48259	0.00133947	1.07726	0.54423
Tc00_g011960	Non-specific lipid-transfer protein (Fragment)	65.007	57.6895	56.6651	24	0.887436	0.823005	0.871676	0.786555	1.01808	0.962101
Tc00_g012010	UPF0586 protein C9orf41 homolog	675.32	634.845	648.824	21	0.940065	0.688307	0.960765	0.791859	0.978454	0.891902
Tc00_g012080	Putative uncharacterized protein	394.219	381.655	363.536	21	0.96813	0.87774	0.922167	0.683583	1.04984	0.799767
Tc00_g012110	ADP-ribosylation factor GTPase-activating protein AGD3	3361.88	2286.36	2379.13	19	0.680084	0.126334	0.707677	0.170654	0.961009	0.874289
Tc00_g012120	ATP binding protein, putative	43.0108	20.3046	12.0611	18	0.472081	0.0779438	0.28042	0.00478313	1.68348	0.273545
Tc00_g012130	Light-regulated protein, putative	2992.09	1072.75	1055.04	20	0.358528	0.0216772	0.35261	0.0196651	1.01678	0.970433
Tc00_g012140	Putative uncharacterized protein	98.6081	90.5903	74.8146	23	0.918691	0.842862	0.758707	0.515314	1.21086	0.651154
Tc00_g012170	Succinate-semialdehyde dehydrogenase, mitochondrial	1917.51	2403.21	2285.19	19	1.25329	0.315817	1.19175	0.435635	1.05165	0.82346
Tc00_g012210	predicted protein	12248.7	8227.34	9824.39	13	0.67169	0.020466	0.802075	0.198842	0.83744	0.301864
Tc00_g012260	Putative DREPP plasma membrane polypeptide	8.27875	2.2909	1.74644	11	0.27672	0.141503	0.210955	0.0943504	1.31175	0.828794
Tc00_g012290	Hypothetical protein	44.0197	137.369	266.979	17	3.12062	0.00669057	6.06499	1.5919e-05	0.51453	0.107219
Tc00_g012360	Putative Exocyst complex component 7	135.179	88.3904	125.652	23	0.653877	0.153231	0.929522	0.806807	0.703455	0.239626
Tc00_g012410	Putative uncharacterized protein	769.966	3719.88	1243.49	15	4.83123	0.000566889	1.615	0.296604	2.99148	0.0162724
Tc00_g012420	Nudix hydrolase 27, chloroplastic	422.063	270.563	265.206	22	0.641048	0.0122075	0.628357	0.00893488	1.0202	0.9043
Tc00_g012430	Putative uncharacterized protein	64.2512	41.9086	40.2738	24	0.652262	0.177531	0.626819	0.14502	1.04059	0.903789
Tc00_g012440	Putative uncharacterized protein	1006.4	509.878	547.182	21	0.506635	0.107403	0.543702	0.149507	0.931824	0.866468
Tc00_g012450	Putative uncharacterized protein	2556.71	2522.12	2288.61	19	0.986469	0.906537	0.895139	0.338045	1.10203	0.400927
Tc00_g012460	Putative Probable receptor protein kinase TMK1	160.657	40.146	32.5283	24	0.249886	0.00905693	0.20247	0.00295571	1.23419	0.709361
Tc00_g012470	Ribosome biogenesis protein NSA2 homolog	2203.54	2574.17	2208.67	19	1.1682	0.447936	1.00233	0.990717	1.16549	0.455279
Tc00_g012480	predicted protein	3579.01	4160.68	4169.3	14	1.16252	0.398772	1.16493	0.392202	0.997933	0.990373
Tc00_g012490	Digalactosyldiacylglycerol synthase 1, chloroplastic	21552.9	21059.8	23416.5	7	0.977124	0.94126	1.08647	0.791957	0.899358	0.735778
Tc00_g012500	Hypothetical protein	0.547989	7.17888	3.18541	6	13.1004	0.0751899	5.81291	0.29804	2.25368	0.460806
Tc00_g012550	Hypothetical protein	30.2357	25.3207	30.1726	10	0.837445	0.656213	0.997915	0.99921	0.839195	0.660523
Tc00_g012560	Putative DnaJ homolog subfamily B member 4	322.779	472.89	390.611	21	1.46506	0.173608	1.21015	0.496882	1.21064	0.497209
Tc00_g012660	ABC transporter G family member 25	2.12758	2.28272	10.3447	6	1.07292	0.974214	4.86222	0.0691462	0.220665	0.0762255
Tc00_g012790	Hypothetical protein	5.04335	7.84882	7.014	12	1.55627	0.644249	1.39074	0.742407	1.11902	0.895187
Tc00_g012840	Hypothetical protein	116.337	55.9889	81.7421	23	0.481263	0.00443754	0.70263	0.175548	0.684946	0.141424
Tc00_g012860	Histone-lysine N-methyltransferase, H3 lysine-9 specific SUVH5	331.384	239.294	282.373	22	0.722105	0.191393	0.8521	0.520275	0.847441	0.509414
Tc00_g012870	Putative Reticulocyte-binding protein 2 homolog a	5.41118	33.1497	27.8146	5	6.12616	0.000435903	5.14021	0.00190025	1.19181	0.685978
Tc00_g012960	Genomic DNA, chromosome 3, P1 clone: MSJ11	162.008	75.9468	75.6097	23	0.468785	0.10475	0.466705	0.104011	1.00446	0.99469
Tc00_g012970	Putative uncharacterized protein	153.501	894.53	1027.42	9	5.8275	4.98584e-06	6.69324	8.43937e-07	0.870655	0.717863
Tc00_g012980	Pro-hevein	388.319	33795.4	52304.6	2	87.03	2.79763e-18	134.695	8.14807e-22	0.646126	0.379263
Tc00_g012990	Putative 5'-AMP-activated protein kinase subunit gamma-3	35.4163	68.5645	67.9234	17	1.93596	0.101918	1.91785	0.111026	1.00944	0.970774
Tc00_g013000	Putative uncharacterized protein At3g15880.1	1754.69	3361.43	3735.12	8	1.91568	0.0750975	2.12864	0.0385494	0.899953	0.772415
Tc00_g013010	Putative uncharacterized protein	15.3538	12.3318	11.9404	11	0.803177	0.740144	0.777683	0.718871	1.03278	0.97639
Tc00_g013030	Putative uncharacterized protein	631.585	493.79	431.766	21	0.781827	0.404115	0.683623	0.196972	1.14365	0.647972
Tc00_g013050	Putative Probable LRR receptor-like serine/threonine-protein kinase RKF3	3519.84	2927.4	2587.41	19	0.831686	0.107849	0.735094	0.00733384	1.1314	0.282542
Tc00_g013060	Pre-mRNA-processing-splicing factor 8	37956.6	32468.7	33741.6	7	0.855415	0.494079	0.888952	0.6063	0.962274	0.866225
Tc00_g013070	Putative uncharacterized protein	86.0362	38.2031	26.9305	24	0.444035	0.155315	0.313013	0.0440756	1.41858	0.549798
Tc00_g013100	Putative ribonuclease H protein At1g65750	39.615	26.8384	71.5078	17	0.67748	0.311247	1.80507	0.120513	0.375321	0.0110032
Tc00_g013150	4-coumarate--CoA ligase 2	3696.63	1979.09	3785.42	19	0.535377	0.200985	1.02402	0.961021	0.522819	0.184333
Tc00_g013200	predicted protein (Fragment)	2708.83	2466.37	2541.93	19	0.910494	0.680849	0.938387	0.780995	0.970275	0.89409
Tc00_g013250	Putative Transcription factor ORG2	210.529	87.1564	99.8355	23	0.413988	0.112631	0.474213	0.179272	0.873	0.808727
Tc00_g013270	Hypothetical protein	12.2421	46.8618	22.2293	10	3.82791	0.00870435	1.81581	0.260508	2.10811	0.137946
Tc00_g013310	Nodulation-signaling pathway 1 protein	154.261	77.6919	94.7504	23	0.50364	0.0271953	0.614222	0.120014	0.819964	0.518692
Tc00_g013320	Putative Mitochondrial ubiquitin ligase activator of NFKB 1	2221.65	2969.49	2695.58	19	1.33662	0.0982941	1.21332	0.271344	1.10161	0.580827
Tc00_g013330	predicted protein (Fragment)	92.1482	44.91	26.7965	24	0.487367	0.0531123	0.290798	0.0013425	1.67596	0.194108
Tc00_g013340	predicted protein	4512.72	4590.9	4721.37	14	1.01733	0.928715	1.04624	0.814321	0.972367	0.884407
Tc00_g013350	predicted protein (Fragment)	22818.6	43620.4	48222.1	1	1.91161	0.0531452	2.11328	0.0255242	0.904573	0.764445
Tc00_g013360	Putative Exportin-T	2655.91	2463.28	2705.64	19	0.92747	0.8172	1.01872	0.95438	0.910426	0.773122
Tc00_g013370	Protein kinase APK1B, chloroplastic	129.455	152.519	197.263	16	1.17816	0.741081	1.52379	0.392198	0.773179	0.599542
Tc00_g013380	Hypothetical protein	794.505	389.864	471.281	21	0.490701	7.11574e-05	0.593175	0.00355137	0.827244	0.295085
Tc00_g013381	predicted protein (Fragment)	15.9141	13.6924	9.13217	10	0.860393	0.722938	0.573842	0.25478	1.49935	0.432105
Tc00_g013390	Putative Flavonoid 3'-monooxygenase	2285.26	5292.82	7423.41	8	2.31607	0.0241498	3.24839	0.00155238	0.712991	0.362787
Tc00_g013400	Lipoxygenase 3, chloroplastic	2190.86	66822.5	129364	2	30.5006	8.94417e-10	59.0472	1.96271e-13	0.516546	0.220868
Tc00_g013410	Putative uncharacterized protein	13.4906	12.5058	58.2807	10	0.927004	0.923188	4.32011	0.0232241	0.214579	0.0184442
Tc00_g013440	Putative Calmodulin	2800.48	2165.95	2525.38	19	0.77342	0.167388	0.901768	0.577617	0.857671	0.410571
Tc00_g013450	Putative uncharacterized protein	0	4.01978	20.1743	6	4.01978	NA	20.1743	NA	0.199253	NA
Tc00_g013460	Hypothetical protein	1.52386	6.07873	7.0254	6	3.98902	0.1955	4.61025	0.145466	0.865251	0.869274
Tc00_g013470	Subtilisin-like protease	5309.98	2181.84	2257.57	19	0.410893	0.032105	0.425157	0.0393408	0.966452	0.934397
Tc00_g013480	Cation/calcium exchanger 4	1820.67	2829.86	2567.69	19	1.55429	0.149004	1.4103	0.260617	1.1021	0.750595
Tc00_g013490	Aldehyde dehydrogenase family 7 member B4	13647.7	8528.71	8791.7	13	0.624921	0.065919	0.644191	0.0854067	0.970086	0.905507
Tc00_g013500	predicted protein	1314.9	757.072	870.753	20	0.575764	0.00188146	0.66222	0.0203168	0.869444	0.433482
Tc00_g013510	predicted protein	4017.25	7834.09	6607.36	13	1.95012	0.00853002	1.64475	0.0500937	1.18566	0.502286
Tc00_g013520	Inter-alpha-trypsin inhibitor heavy chain, putative	3747.18	1961.25	2179.91	19	0.523392	0.127005	0.581746	0.201513	0.899692	0.803644
Tc00_g013560	Hypothetical protein	4.62731	38.4011	16.6044	5	8.2988	2.09538e-06	3.58835	0.00704554	2.31271	0.0381759
Tc00_g013561	Putative gag/pol polyprotein	10.1029	39.5108	21.3951	10	3.91084	0.0389318	2.11772	0.260068	1.84672	0.350894
Tc00_g013570	Leucine-rich repeat-containing protein, putative	46.2425	77.1225	52.155	17	1.66778	0.146894	1.12786	0.720967	1.47872	0.279738
Tc00_g013580	TMV resistance protein N	11.0861	0.851852	3.58536	12	0.0768396	0.00898677	0.32341	0.201021	0.237592	0.179734
Tc00_g013590	Hypothetical protein	96.1601	54.331	31.6287	24	0.565005	0.354421	0.328917	0.0765585	1.71778	0.39677
Tc00_g013610	TMV resistance protein N, putative	197.731	39.7166	53.6956	24	0.200862	0.000470614	0.271559	0.00439543	0.739662	0.519928
Tc00_g013660	ABC transporter B family member 19	85.7756	48.037	50.3567	24	0.560031	0.102548	0.587074	0.13902	0.953936	0.885467
Tc00_g013710	Tubulin alpha chain	176.626	81.1362	91.6654	23	0.459368	0.0965425	0.518981	0.159003	0.885135	0.80195
Tc00_g013730	Hypothetical protein	6.90718	5.45883	43.0798	5	0.790312	0.702949	6.23696	0.00159687	0.126714	0.000485499
Tc00_g013740	40S ribosomal protein S9-2	27416.5	27988.1	22854.7	7	1.02085	0.948566	0.833611	0.569919	1.22461	0.526949
Tc00_g013750	Hypothetical protein	47.064	52.2262	81.2829	17	1.10968	0.749178	1.72707	0.0846974	0.642523	0.162205
Tc00_g013780	Putative uncharacterized protein	26.8168	278.823	451.617	16	10.3973	3.17238e-08	16.8408	2.23746e-11	0.617388	0.239789
Tc00_g013790	Putative Arogenate dehydratase 2	412.091	418.827	407.059	21	1.01634	0.959102	0.987787	0.969443	1.02891	0.928712
Tc00_g013800	Hypothetical protein	11.2181	6.74478	13.0947	11	0.601243	0.339236	1.16729	0.761156	0.515077	0.214378
Tc00_g013830	Hypothetical protein	12.9104	13.9112	16.9647	10	1.07752	0.8875	1.31404	0.594571	0.820006	0.697348
Tc00_g013850	Hypothetical protein	176.794	165.406	142.502	23	0.935586	0.838768	0.806032	0.49661	1.16073	0.634001
Tc00_g013860	Hypothetical protein	3.00961	11.2565	14.2262	5	3.7402	0.0122669	4.72692	0.00316302	0.791256	0.628863
Tc00_g013880	Putative Disease resistance protein At4g27190	628.425	485.24	653.261	21	0.772152	0.700942	1.03952	0.953753	0.742797	0.658508
Tc00_g013890	Hypothetical protein	54.0883	40.9651	44.191	24	0.757375	0.422911	0.817017	0.545153	0.927	0.849482
Tc00_g013900	predicted protein	111.141	1277.39	2814.05	9	11.4934	2.3888e-06	25.3196	3.4573e-10	0.453931	0.118199
Tc00_g013930	Putative Lectin-domain containing receptor kinase A4.2	11719.4	8361.45	10032.7	13	0.713471	0.160575	0.856075	0.518492	0.833422	0.448843
Tc00_g013960	Hypothetical protein	79.1841	43.094	68.5985	24	0.544225	0.0818511	0.866316	0.692703	0.628206	0.182084
Tc00_g013990	Probable methyltransferase PMT7	591.493	373.214	291.958	22	0.630969	0.08398	0.493595	0.00826364	1.27831	0.359501
Tc00_g014040	Putative uncharacterized protein	36.8496	54.9917	100.903	17	1.49233	0.439592	2.73824	0.047447	0.544997	0.226691
Tc00_g014050	L-galactono-1,4-lactone dehydrogenase, mitochondrial	6885.92	5456.42	5120.2	14	0.792403	0.274985	0.743576	0.164672	1.06567	0.765676
Tc00_g014051	Putative gag-Pol polyprotein	0.487937	3.40741	2.51216	6	6.98329	0.27081	5.14853	0.375019	1.35636	0.830101
Tc00_g014070	Hypothetical protein	18.1177	66.9692	87.4949	17	3.69634	0.0106226	4.82925	0.00207073	0.765406	0.595304
Tc00_g014160	Putative uncharacterized protein	615.573	366.283	386.325	21	0.595029	0.0383505	0.627586	0.0634543	0.948123	0.832288
Tc00_g014190	Putative metal tolerance protein C3	2223.95	1502.94	1410.59	19	0.675797	0.0360555	0.634272	0.0150002	1.06547	0.73559
Tc00_g014200	Putative Disease resistance protein RPM1	8.27875	83.6999	40.5249	10	10.1102	1.22305e-08	4.89505	0.00013275	2.0654	0.0563825
Tc00_g014210	Putative uncharacterized protein	314.433	11942.3	14082.2	3	37.9806	1.41508e-12	44.7861	1.25129e-13	0.848044	0.742166
Tc00_g014230	Peroxidase 15	19974.4	31291.2	33119.6	7	1.56656	0.197301	1.6581	0.146386	0.944794	0.8704
Tc00_g014250	predicted protein	269.582	183.72	183.829	22	0.6815	0.419292	0.681903	0.421624	0.999409	0.997285
Tc00_g014260	predicted protein	292.463	110.933	43.5781	24	0.379305	0.220888	0.149004	0.0196942	2.5456	0.267312
Tc00_g014270	At5g05950	2928.83	3206.19	5312.66	14	1.0947	0.81856	1.81392	0.130947	0.603499	0.200223
Tc00_g014280	predicted protein (Fragment)	182.491	31.6486	25.5083	24	0.173425	0.00193965	0.139778	0.000566543	1.24072	0.717931
Tc00_g014290	Putative uncharacterized protein C22orf13 homolog	227.014	396.575	359.796	16	1.74692	0.0871184	1.5849	0.159687	1.10222	0.762059
Tc00_g014300	predicted protein	1114	487.266	441.928	21	0.4374	0.0179342	0.396703	0.00821197	1.10259	0.781047
Tc00_g014320	Putative Cytokinin-N-glucosyltransferase 1	16.7068	6.0712	11.4065	11	0.363397	0.227669	0.682748	0.627019	0.532256	0.473397
Tc00_g014330	Hypothetical protein	383.503	930.016	1125.5	15	2.42506	0.0136628	2.9348	0.00271153	0.82631	0.593786
Tc00_g014340	Putative Cytokinin-O-glucosyltransferase 2	402.163	378.068	464.461	21	0.940087	0.801738	1.15491	0.555229	0.813993	0.40117
Tc00_g014360	Cytokinin-N-glucosyltransferase 1	12543	12069	16311.1	7	0.962207	0.86317	1.30041	0.240159	0.739925	0.178029
Tc00_g014370	Putative uncharacterized protein	441.299	899.004	1076.31	15	2.03718	0.0351604	2.43895	0.00828429	0.835268	0.593094
Tc00_g014380	Putative Cytokinin-O-glucosyltransferase 2	388.152	259.052	195.265	22	0.6674	0.24823	0.503063	0.0507055	1.32667	0.423147
Tc00_g014390	Putative Cytokinin-O-glucosyltransferase 2	14288.3	12886.7	17059	7	0.901902	0.628769	1.19391	0.406512	0.755421	0.189043
Tc00_g014400	18.2 kDa class I heat shock protein	700.749	881.233	930.534	20	1.25756	0.458892	1.32791	0.360648	0.947019	0.8621
Tc00_g014410	predicted protein	2379.33	2390.59	3144.45	19	1.00473	0.982048	1.32157	0.193116	0.760256	0.201057
Tc00_g014420	predicted protein (Fragment)	515.617	256.529	242.526	22	0.497518	0.109279	0.47036	0.0835847	1.05774	0.896562
Tc00_g014430	Hypothetical protein	129.445	352.969	317.797	16	2.7268	0.00519191	2.45509	0.0125735	1.11067	0.766626
Tc00_g014490	Hypothetical protein	0.273994	6.86452	12.9266	6	25.0535	0.00753775	47.1782	0.000548433	0.531039	0.412355
Tc00_g014500	Putative Peptidase C48%2C SUMO%2FSentrin%2FUbl1	16.7756	18.5097	39.5382	10	1.10337	0.819892	2.35689	0.0474721	0.468147	0.0813669
Tc00_g014530	Putative uncharacterized protein	51.7131	70.4346	51.2864	17	1.36203	0.213184	0.991748	0.982483	1.37336	0.214443
Tc00_g014540	Ubiquitin thioesterase otubain-like	3064.52	3934.25	3212.05	14	1.2838	0.0389781	1.04814	0.698745	1.22484	0.0940484
Tc00_g014550	predicted protein	1055.31	1035.81	1099.45	20	0.981518	0.90169	1.04183	0.78969	0.942113	0.696869
Tc00_g014600	GTP-binding protein-plant, putative	6989.57	6807.05	6142.76	13	0.973888	0.831064	0.878847	0.297349	1.10814	0.407311
Tc00_g014610	Hypothetical protein	4472.92	4171.44	4175.78	14	0.932598	0.667181	0.933569	0.671973	0.99896	0.994877
Tc00_g014630	Putative vesicle-associated membrane protein 726	13456.5	30316.8	35292.6	7	2.25295	0.0351556	2.62271	0.0123658	0.859013	0.692855
Tc00_g014640	Pantoate--beta-alanine ligase	1308.7	1400.2	1390.87	20	1.06992	0.805004	1.06279	0.825078	1.00671	0.979448
Tc00_g014650	predicted protein	517.406	538.348	805.081	21	1.04048	0.887722	1.556	0.111763	0.668687	0.147582
Tc00_g014660	Putative Alba-like protein C9orf23	3197.5	2337.88	1675.96	19	0.731161	0.17648	0.524148	0.005333	1.39495	0.151282
Tc00_g014670	Hypothetical protein	11.9543	8.17168	6.405	11	0.683577	0.649978	0.535791	0.466867	1.27583	0.782998
Tc00_g014680	F-box/kelch-repeat protein At3g24760	1400.34	1145.4	1265.96	20	0.817942	0.274024	0.904041	0.584638	0.904762	0.58517
Tc00_g014750	Putative uncharacterized protein	8.40318	0	0.765718	12	0.119002	0.00270297	0.0911224	0.0323891	0	0.388424
Tc00_g014760	Hypothetical protein	33.1052	21.4421	32.4236	10	0.647695	0.190644	0.979409	0.959743	0.661312	0.21622
Tc00_g014781	Putative reverse transcriptase	9.39666	7.24118	6.48608	11	0.770612	0.673292	0.690253	0.585969	1.11642	0.898868
Tc00_g014790	Putative predicted protein	1057.77	638.67	628.509	21	0.603791	0.0800333	0.594185	0.0711258	1.01617	0.955786
Tc00_g014850	predicted protein	2969.79	8856.82	9776.68	8	2.9823	0.000292868	3.29204	7.83814e-05	0.905914	0.742955
Tc00_g014870	Putative Pentatricopeptide repeat-containing protein At5g57250, mitochondrial	249.907	122.045	176.827	23	0.488363	0.133175	0.707573	0.469796	0.690195	0.436836
Tc00_g014920	Dead box ATP-dependent RNA helicase, putative	1214.94	775.972	748.302	20	0.638689	0.117457	0.615915	0.0907828	1.03698	0.89918
Tc00_g015010	Putative Peptidase C48%2C SUMO%2FSentrin%2FUbl1	6.59507	8.96565	6.38221	11	1.35945	0.592817	0.967725	0.915788	1.40479	0.530075
Tc00_g015030	Hypothetical protein	10.6787	4.06949	4.0436	12	0.381084	0.1832	0.378659	0.173398	1.0064	0.964174
Tc00_g015083	Putative uncharacterized protein	8.19517	2.91145	0.765718	12	0.355264	0.28438	0.0934353	0.0403156	3.80224	0.3201
Tc00_g015110	Hypothetical protein	12.0583	11.5461	19.5352	10	0.95752	0.919908	1.62006	0.302182	0.591039	0.263239
Tc00_g015120	Hypothetical protein	4656.79	2836.24	2465.25	19	0.609055	0.11958	0.529388	0.0459297	1.15049	0.660133
Tc00_g015150	Serine/threonine protein phosphatase 2A 59 kDa regulatory subunit B' gamma isoform	1384.57	1443.51	1339.92	15	1.04257	0.827417	0.967748	0.862481	1.07731	0.695943
Tc00_g015220	Histone acetyltransferase HAC12	8882.73	12050.8	13286	13	1.35666	0.424117	1.49571	0.291272	0.907032	0.797915
Tc00_g015230	Putative uncharacterized protein	460.16	473.765	496.183	21	1.02957	0.896367	1.07828	0.725922	0.954819	0.825721
Tc00_g015240	Putative uncharacterized protein	127.916	98.4145	85.9269	23	0.769367	0.271003	0.671744	0.105463	1.14533	0.59951
Tc00_g015250	Putative uncharacterized protein	20.6013	4.94587	8.24935	12	0.240076	0.0946011	0.400429	0.267001	0.599546	0.576752
Tc00_g015260	50S ribosomal protein L20	1833.25	2596.66	2141.68	19	1.41642	0.0937671	1.16824	0.455175	1.21244	0.353416
Tc00_g015270	Putative uncharacterized protein	2187.37	14783.2	13561.3	8	6.75844	1.29688e-05	6.19983	3.1496e-05	1.0901	0.842875
Tc00_g015330	Hypothetical protein	528.5	247.58	247.476	22	0.468458	0.0056065	0.468261	0.00578364	1.00042	0.996393
Tc00_g015340	Hypothetical protein	1173.95	588.111	610.027	20	0.500969	0.00757553	0.519637	0.0115663	0.964073	0.886405
Tc00_g015350	Ent-kaurene oxidase	22.7863	10.4629	4.65286	18	0.459174	0.23267	0.204195	0.0234222	2.2487	0.274146
Tc00_g015360	Hypothetical protein	160.108	199.589	167.097	16	1.24659	0.462963	1.04365	0.885385	1.19445	0.55732
Tc00_g015370	Hypothetical protein	10.4824	7.87367	5.57504	12	0.751133	0.694152	0.531848	0.382005	1.41231	0.629016
Tc00_g015380	Hypothetical protein	9.41427	12.216	12.8154	11	1.2976	0.62493	1.36128	0.580614	0.953224	0.946852
Tc00_g015390	Hypothetical protein	0	1.00494	7.14223	6	1.00494	0.269096	7.14223	0.00411794	0.140705	0.076871
Tc00_g015610	Putative laccase-9	3596	183284	438889	2	50.969	7.62001e-13	122.049	1.14954e-18	0.41761	0.0985778
Tc00_g015620	predicted protein	2954.49	3002.1	3158.3	14	1.01612	0.887084	1.06898	0.553624	0.950543	0.652648
Tc00_g015640	Glutathione S-transferase DHAR1, mitochondrial	5877.08	3578.07	3161.1	14	0.608817	0.104582	0.53787	0.0425682	1.1319	0.68541
Tc00_g015650	Putative uncharacterized protein	152.526	96.6733	72.1926	24	0.633814	0.487928	0.473312	0.25673	1.3391	0.659154
Tc00_g015660	Hypothetical protein	213.266	156.736	125.131	23	0.73493	0.443322	0.586739	0.183607	1.25257	0.572617
Tc00_g015680	Putative predicted protein	11245	10209.7	9655.28	13	0.907935	0.803133	0.858631	0.69424	1.05742	0.885645
Tc00_g015720	Splicing factor 3B subunit 3	6273.81	4947	4877.45	14	0.788516	0.296074	0.777429	0.268455	1.01426	0.950646
Tc00_g015730	Probable prefoldin subunit 2	2508.27	2206.62	2228.98	19	0.879738	0.509916	0.88865	0.543182	0.989972	0.95962
Tc00_g015770	Putative Monoglyceride lipase	4113.92	6959.4	13234.7	13	1.69167	0.103384	3.21706	0.000291227	0.525844	0.0461149
Tc00_g015780	60S ribosomal protein L35	4230.26	5291.89	4018.06	14	1.25096	0.476826	0.949839	0.870256	1.31703	0.381782
Tc00_g015790	Protein binding protein, putative	36.3952	52.95	114.248	17	1.45486	0.4657	3.13908	0.0246118	0.463467	0.129264
Tc00_g015800	Putative Probable pectate lyase 4	916.9	1148.19	1678.19	15	1.25225	0.321694	1.83029	0.00775596	0.684185	0.0946956
Tc00_g015810	3-ketoacyl-CoA synthase 21	1.06379	4.35867	16.9192	6	4.09731	0.241986	15.9046	0.00986736	0.257617	0.156621
Tc00_g015830	Ankyrin repeat-containing protein At3g12360	6376.45	10734.6	10143.4	13	1.68348	0.0446514	1.59077	0.0735674	1.05828	0.827035
Tc00_g015840	Putative uncharacterized protein	1341.66	662.597	677.093	20	0.493864	0.0657447	0.504668	0.074479	0.978591	0.955457
Tc00_g015850	Putative uncharacterized protein	6134.64	6545.71	7127.22	13	1.06701	0.76804	1.1618	0.494623	0.918411	0.697996
Tc00_g015860	Chalcone--flavonone isomerase	5116.69	2447.46	2395.53	19	0.478329	0.11791	0.468179	0.107714	1.02168	0.964072
Tc00_g015880	Putative uncharacterized protein	109.757	80.2583	74.0785	17	0.731235	0.447613	0.67493	0.345576	1.08342	0.852747
Tc00_g015910	Putative Secologanin synthase	69.0822	49.327	66.993	17	0.714033	0.147763	0.969758	0.881741	0.736301	0.202614
Tc00_g015920	DNA gyrase subunit A, chloroplastic/mitochondrial	2230.21	1643.06	1318.76	19	0.736729	0.216761	0.591315	0.0339337	1.24592	0.375534
Tc00_g015950	Putative uncharacterized protein	254.448	203.944	213.782	22	0.801516	0.158411	0.840177	0.274445	0.953985	0.759751
Tc00_g015970	Putative uncharacterized protein	1640.93	1842.02	1469.22	19	1.12255	0.564097	0.895363	0.580183	1.25374	0.258931
Tc00_g015980	Vacuolar protein sorting-associated protein 36	2633.77	1902.45	1975.12	19	0.72233	0.0686894	0.749919	0.107686	0.963211	0.833227
Tc00_g016010	Hypothetical protein	52.2047	35.105	55.194	17	0.672448	0.147686	1.05726	0.853002	0.636029	0.108005
Tc00_g016020	Hypothetical protein	9088.32	10721.2	11262.4	13	1.17967	0.269164	1.23921	0.151579	0.951951	0.742068
Tc00_g016030	Putative Exportin-7	263.411	234.246	350.996	16	0.889282	0.868571	1.3325	0.685106	0.667377	0.568093
Tc00_g016032	Hypothetical protein	4.8134	2.70865	5.93537	6	0.562731	0.522496	1.23309	0.813664	0.456357	0.384435
Tc00_g016040	Hypothetical protein	2315.5	2594.61	2751.79	19	1.12054	0.712054	1.18842	0.574863	0.94288	0.847873
Tc00_g016050	Pentatricopeptide repeat-containing protein At2g19280	336.124	217.483	254.13	22	0.647033	0.274917	0.75606	0.485476	0.855795	0.694174
Tc00_g016070	Putative Probable leucine-rich repeat receptor-like protein kinase At1g35710	671.363	4462.1	4117.59	8	6.64634	5.08803e-16	6.13319	8.33961e-15	1.08367	0.729245
Tc00_g016160	Hypothetical protein	6.65305	5.22311	8.69076	11	0.785071	0.717958	1.30628	0.67227	0.600996	0.438767
Tc00_g016190	Putative Probable Disease resistance protein At5g66910	70.5317	109.12	71.7116	17	1.5471	0.128835	1.01673	0.962566	1.52165	0.145743
Tc00_g016210	Chaperone protein dnaJ 6	1328.68	1585.73	1523.86	15	1.19346	0.436975	1.1469	0.54761	1.0406	0.860685
Tc00_g016220	Putative Serine/threonine-protein kinase Nek6	39.042	31.9587	26.4506	10	0.818572	0.648966	0.677492	0.402273	1.20824	0.700941
Tc00_g016250	Probable calcium-binding protein CML49	27831.3	38291.4	42777.4	1	1.37584	0.277721	1.53703	0.14362	0.895132	0.706176
Tc00_g016260	Hypothetical protein	9.46688	7.83246	15.7	11	0.827354	0.798356	1.65841	0.459174	0.498883	0.322522
Tc00_g016301	Putative retrotransposon protein, identical	17.0304	10.1652	8.0929	18	0.596887	0.453438	0.475203	0.285016	1.25607	0.745814
Tc00_g016360	Putative uncharacterized protein	385.294	207.527	273.532	22	0.53862	0.0584232	0.709932	0.2958	0.758693	0.398436
Tc00_g016370	Putative Myrcene synthase, chloroplastic	254.277	8292.88	33300.6	3	32.6136	NA	130.962	NA	0.249031	NA
Tc00_g016390	mRNA cap guanine-N7 methyltransferase 2	2319.17	1994.36	2063.82	19	0.859948	0.232221	0.889899	0.355094	0.966343	0.788541
Tc00_g016512	Putative retrotransposon protein, identical	2.74955	6.31885	4.6934	6	2.29814	0.289373	1.70697	0.469655	1.34633	0.743809
Tc00_g016540	predicted protein	3252.54	4562.67	5050.63	14	1.4028	0.129275	1.55282	0.0485461	0.903386	0.64856
Tc00_g016640	predicted protein	817.559	778.863	676.041	21	0.952669	0.802495	0.826901	0.332276	1.15209	0.472098
Tc00_g016650	Kinesin-3, putative	56.7416	20.512	14.4346	10	0.361499	0.0197467	0.254391	0.00221208	1.42103	0.44321
Tc00_g016670	Cytochrome P450 71B23	113.216	31.2096	29.9624	24	0.275665	0.00830997	0.264649	0.00683975	1.04162	0.938486
Tc00_g016710	Putative Villin-1	586.31	391.361	369.287	21	0.667498	0.172492	0.62985	0.120185	1.05977	0.848303
Tc00_g016720	Putative salivary protein (Fragment)	0.487937	0	3.82859	6	0	NA	7.84648	NA	0	NA
Tc00_g016730	Putative uncharacterized protein	288.783	34.4261	56.4792	24	0.119211	NA	0.195576	NA	0.609537	NA
Tc00_g016740	GHMYB10	1123.08	971.564	1329.49	15	0.86509	0.55299	1.18379	0.491702	0.73078	0.200561
Tc00_g016790	Putative Auxin-responsive protein IAA16	528.604	519.409	191.815	22	0.982604	0.976924	0.362871	0.0897225	2.70786	0.0953686
Tc00_g016800	Hypothetical protein	4.23538	1.74523	3.32412	6	0.412061	0.498199	0.784845	0.842841	0.525022	0.632635
Tc00_g016810	Ring finger protein, putative	2847.55	3577.39	3520.34	14	1.2563	0.208034	1.23627	0.241764	1.01621	0.929927
Tc00_g016820	Putative N-alpha-acetyltransferase 16, NatA auxiliary subunit	7908.66	7981.59	8320.28	13	1.00922	0.969479	1.05205	0.831771	0.959294	0.86174
Tc00_g016830	predicted protein	1803.77	1528.05	1629.05	19	0.847139	0.407758	0.903135	0.61067	0.937998	0.750417
Tc00_g016831	Putative AC Transposase	9.95058	7.79943	7.07825	11	0.783817	0.620056	0.71134	0.514818	1.10189	0.870855
Tc00_g017070	Protein SCARECROW	160.523	255.491	253.696	16	1.59161	0.362131	1.58043	0.371989	1.00708	0.985558
Tc00_g017090	Ubiquitin carboxyl-terminal hydrolase 13	4007.64	9108.66	9397.05	13	2.27282	0.00427029	2.34478	0.0030187	0.969311	0.913603
Tc00_g017110	Hypothetical protein	4992.48	5250.76	7828.4	13	1.05173	0.815886	1.56804	0.0376422	0.670732	0.0649398
Tc00_g017150	Putative uncharacterized protein	1995.89	1438.93	1437.98	20	0.720948	0.234863	0.720472	0.23364	1.00066	0.997187
Tc00_g017200	Putative F-box/kelch-repeat protein At3g06240	8.11084	9.60255	36.9709	5	1.18392	NA	4.5582	NA	0.259733	NA
Tc00_g017260	SKP1-like protein 11	431.722	618.823	546.667	21	1.43338	0.121207	1.26625	0.310209	1.13199	0.594534
Tc00_g017270	Hypothetical protein	1846.87	2487.22	2737.62	19	1.34673	0.489776	1.4823	0.36071	0.908535	0.823239
Tc00_g017290	Hypothetical protein	73.0197	83.3574	95.4606	17	1.14157	0.662496	1.30733	0.363827	0.873212	0.637279
Tc00_g017300	Hypothetical protein	35.0634	12.8114	13.3493	18	0.365377	0.0466125	0.38072	0.0603011	0.959701	0.924669
Tc00_g017390	Nucleic acid binding protein, putative	1952.24	1672.44	1694.99	19	0.856674	0.304872	0.868225	0.348786	0.986696	0.929904
Tc00_g017400	uncharacterized protein R102.4	3157.26	11781.3	10595	8	3.73151	0.000911193	3.35575	0.0023	1.11197	0.788656
Tc00_g017480	predicted protein	2905.61	3340.27	3135.96	14	1.1496	0.331889	1.07928	0.596573	1.06515	0.659836
Tc00_g017490	Coatomer subunit beta'-2	15675.2	21473.6	21700.6	7	1.36991	0.230503	1.38439	0.215291	0.989537	0.968004
Tc00_g017520	Hypothetical protein	606.267	413.659	395.178	21	0.682304	0.0713118	0.651821	0.0441285	1.04677	0.83114
Tc00_g017530	Coatomer subunit beta'-3	452.68	30198.6	84096.9	2	66.7108	7.1542e-13	185.776	1.95553e-19	0.359093	0.0657788
Tc00_g017560	Probable sulfate transporter 3.4	157.599	127.453	103.517	23	0.808718	0.541268	0.65684	0.219426	1.23123	0.536433
Tc00_g017570	Putative Protein SYS1 homolog	899.457	1057.41	1023.5	20	1.17561	0.271615	1.13791	0.382095	1.03314	0.823563
Tc00_g017580	Putative MAR-binding filament-like protein 1-1	2095.78	1118.55	1145.29	20	0.533718	0.0344998	0.546477	0.0420383	0.976651	0.936031
Tc00_g017590	predicted protein	1335.22	587.05	571.457	20	0.439665	0.0301684	0.427988	0.0252876	1.02729	0.944151
Tc00_g017600	Transcription factor, putative	4216.33	4088.38	4036.69	14	0.969654	0.847206	0.957393	0.786281	1.01281	0.937423
Tc00_g017610	Putative predicted protein	150.282	126.807	114.027	23	0.843797	0.430603	0.758753	0.204695	1.11208	0.628348
Tc00_g017620	Pentatricopeptide repeat-containing protein At3g16010	1130.25	884.712	1074.61	20	0.782756	0.336417	0.950772	0.842977	0.823285	0.445862
Tc00_g017630	Hypothetical protein	23.4208	8.5026	14.1451	10	0.363036	0.0768595	0.603954	0.361075	0.601099	0.397103
Tc00_g017640	Putative 97 kDa heat shock protein	19685.6	27680	31680.9	7	1.4061	0.220664	1.60934	0.0872548	0.873712	0.627459
Tc00_g017680	CBL-interacting protein kinase 18	688.853	702.06	633.581	21	1.01917	0.964656	0.919762	0.848411	1.10808	0.813901
Tc00_g017690	Putative G3BP-like protein	0.547989	68.4643	6.00505	5	124.937	1.12888e-10	10.9583	0.00947144	11.4011	3.67544e-05
Tc00_g017711	Putative transposon TX1 uncharacterized 149 kDa protein	0	10.5366	5.40149	6	10.5366	0.00177694	5.40149	0.0160366	1.95068	0.469551
Tc00_g017720	Adenine/guanine permease AZG1	11097.1	30161	36728.9	7	2.71791	0.0095913	3.30977	0.00192242	0.821177	0.608821
Tc00_g017750	Nudix hydrolase 17, mitochondrial	1740.39	867.152	1019.99	20	0.498252	0.0147935	0.586071	0.0614485	0.850156	0.571347
Tc00_g017780	Hypothetical protein	210.188	217.09	259.473	16	1.03284	0.914828	1.23448	0.447743	0.836655	0.514931
Tc00_g017790	Hypothetical protein	447.527	307.824	211.872	22	0.687832	0.246001	0.473428	0.0209487	1.45288	0.249874
Tc00_g017800	Cyclin-C1-2	1002.05	1303.62	1208.6	15	1.30096	0.10086	1.20613	0.245436	1.07862	0.633691
Tc00_g017890	Protein kinase, putative	1449.16	2015.36	2195.76	15	1.39071	0.273653	1.5152	0.167651	0.917843	0.775444
Tc00_g017900	Hypothetical protein	461593	258068	362947	1	0.559082	0.132109	0.786292	0.533207	0.711036	0.377388
Tc00_g017910	Putative Extensin-3	257283	164955	228512	1	0.641144	0.212763	0.888177	0.73944	0.721866	0.361029
Tc00_g017920	Putative uncharacterized protein	1613.52	1833.75	1927.73	19	1.13649	0.396947	1.19473	0.239337	0.951251	0.74136
Tc00_g017930	Putative serine/threonine-protein kinase receptor	96.05	47.6478	25.3011	24	0.496073	0.0526593	0.263416	0.00044833	1.88323	0.108907
Tc00_g017970	DNA binding protein, putative	165.187	170.216	126.482	23	1.03044	0.905489	0.765689	0.243373	1.34577	0.200659
Tc00_g018000	Myosin-J heavy chain	460.413	623.81	692.247	21	1.35489	0.641464	1.50354	0.530633	0.901138	0.871765
Tc00_g018010	Putative Titin	13.7189	27.4183	7.48363	18	1.99858	0.473988	0.545497	0.571906	3.66377	0.201007
Tc00_g018080	Caffeic acid 3-O-methyltransferase	236.038	105.782	91.0887	23	0.448158	0.0569654	0.385906	0.0242294	1.16131	0.723108
Tc00_g018120	Putative transposon%2C En%2FSpm-like	4.04554	6.26915	5.70327	6	1.54965	0.63357	1.40977	0.706413	1.09922	0.922442
Tc00_g018180	Membrane associated ring finger 1,8, putative	1246.91	1260.57	1116.55	20	1.01095	0.930877	0.895449	0.395379	1.12899	0.349798
Tc00_g018190	Hypothetical protein	18.9897	35.7462	30.1874	10	1.8824	0.0925957	1.58968	0.236237	1.18414	0.631022
Tc00_g018200	uncharacterized membrane protein At1g16860	3147.17	2490.6	2404.78	19	0.791377	0.136648	0.764109	0.0872421	1.03569	0.823797
Tc00_g018251	Putative retrovirus-related Pol polyprotein from transposon TNT 1-94	30.5599	23.4725	25.9072	10	0.768084	0.532915	0.847751	0.689017	0.906025	0.827839
Tc00_g018271	Putative transposon Ty3-G gag-Pol polyprotein	2.07185	5.467	4.51323	6	2.6387	0.334278	2.17836	0.434223	1.21133	0.857443
Tc00_g018300	Putative uncharacterized protein	76.3335	42.271	19.4751	24	0.553767	0.294325	0.255131	0.0183841	2.17052	0.18815
Tc00_g018330	Hypothetical protein	1240.59	1188.79	1096.94	20	0.958247	0.877223	0.884206	0.653412	1.08374	0.768368
Tc00_g018350	predicted protein	2427.67	7850.82	9182.68	8	3.23389	0.00286849	3.7825	0.000722555	0.854959	0.68954
Tc00_g018380	Hypothetical protein	17.2877	17.7283	22.0531	10	1.02548	0.932929	1.27565	0.600535	0.803893	0.662336
Tc00_g018450	Probable polygalacturonase At1g80170	165.85	266.771	381.691	16	1.60851	0.173571	2.30142	0.0169037	0.69892	0.30373
Tc00_g018460	Peptide deformylase	490.421	475.127	409.344	21	0.968816	0.833727	0.834679	0.228796	1.1607	0.321418
Tc00_g018470	Putative uncharacterized protein	3796.1	23798.3	58207.5	2	6.26916	NA	15.3335	NA	0.408854	NA
Tc00_g018530	3-hydroxyisobutyryl-CoA hydrolase 1	8289.33	5646.63	6414.32	13	0.681193	0.101328	0.773804	0.27378	0.880317	0.586552
Tc00_g018550	Putative uncharacterized protein	943.934	4142.9	1538.31	15	4.38897	0.000875761	1.62968	0.274065	2.69315	0.0255156
Tc00_g018650	Putative Wall-associated receptor kinase 2	132.774	274.364	544.756	16	2.0664	0.029206	4.10288	2.02768e-05	0.503646	0.0372098
Tc00_g018680	Putative Bystin	357.347	226.521	253.222	22	0.633898	0.0448274	0.708617	0.132376	0.894557	0.620502
Tc00_g018690	Squalene monooxygenase	7715.86	4654.84	6569.75	13	0.603283	0.0316171	0.85146	0.49409	0.708527	0.142898
Tc00_g018700	Cycloartenol synthase	55.3409	53.8878	40.1807	24	0.973744	0.963362	0.726059	0.510535	1.34114	0.541251
Tc00_g018720	Probable ubiquitin carrier protein E2 16	7274.77	11867.7	14158.4	13	1.63135	0.0624163	1.94623	0.0112297	0.838209	0.501458
Tc00_g018810	Putative Insulin-degrading enzyme	14.9777	18.2542	15.2237	10	1.21875	0.717286	1.01642	0.993973	1.19906	0.725754
Tc00_g018830	Putative predicted protein	759.502	401.974	359.735	22	0.52926	0.0872853	0.473646	0.045113	1.11742	0.768016
Tc00_g018840	Hypothetical protein	1088.71	726.931	749.457	20	0.667701	0.0495663	0.688392	0.0695653	0.969944	0.883556
Tc00_g018841	Putative uncharacterized protein	5.75115	3.49864	6.31253	11	0.608338	0.544051	1.09761	0.901664	0.554238	0.470397
Tc00_g018850	Putative Disease resistance RPP13-like protein 1	3.99141	5.47518	4.14269	6	1.37174	0.771153	1.0379	0.968221	1.32165	0.802819
Tc00_g018880	Hypothetical protein	0	11.2232	0	6	11.2232	0.000405027	0	1	11.2232	0.00101464
Tc00_g018920	Putative Disease resistance RPP13-like protein 1	35.2588	27.9347	40.0828	10	0.792276	0.699622	1.13682	0.836196	0.696924	0.554645
Tc00_g018930	Putative uncharacterized protein	58.1646	39.1581	28.7676	24	0.67323	0.181195	0.49459	0.0250935	1.36119	0.356797
Tc00_g018950	Putative Disease resistance RPP13-like protein 1	54.4256	29.0478	27.3551	24	0.533716	0.241994	0.502614	0.204481	1.06188	0.917686
Tc00_g018960	predicted protein (Fragment)	1032.33	617.718	575.37	21	0.598375	0.116833	0.557353	0.0746337	1.0736	0.829427
Tc00_g018970	Hypothetical protein	480.593	268.059	256.958	22	0.557767	0.0511644	0.534669	0.0362135	1.0432	0.882638
Tc00_g018980	Rab GDP dissociation inhibitor alpha	24541.1	27517.3	26475	7	1.12127	0.358189	1.0788	0.542839	1.03937	0.756425
Tc00_g019000	Neutral alpha-glucosidase ab, putative	1051.35	930.93	758.227	20	0.885464	0.552631	0.721196	0.111464	1.22777	0.318324
Tc00_g019030	Putative Vacuolar protein sorting-associated protein 11 homolog	1118.5	825.648	949.017	20	0.738173	0.290181	0.848471	0.567947	0.870004	0.626973
Tc00_g019040	Hypothetical protein	2044.88	2259.17	1977.42	19	1.10479	0.51509	0.96701	0.826091	1.14248	0.38458
Tc00_g019050	predicted protein	210.595	182.722	173.323	16	0.867648	0.378127	0.823014	0.228164	1.05423	0.741633
Tc00_g019130	Hypothetical protein	9.38641	6.89787	2.88932	12	0.734879	0.643901	0.30782	0.105002	2.38737	0.243753
Tc00_g019140	Formate--tetrahydrofolate ligase	9.4713	6.08755	2.135	11	0.642737	0.564276	0.225418	0.0860769	2.85131	0.250533
Tc00_g019320	Hypothetical protein	2.07185	5.87216	2.09446	6	2.83426	0.300995	1.01091	0.953378	2.80366	0.333899
Tc00_g019340	Hypothetical protein	7.18494	4.61515	14.5252	11	0.642337	0.503759	2.02162	0.265405	0.317733	0.0784481
Tc00_g019461	Hypothetical protein	1.69969	16.1864	2.80825	6	9.52314	0.004449	1.65221	0.607635	5.76388	0.0215284
Tc00_g019510	Hypothetical protein	365.452	506.65	575.113	21	1.38637	0.358783	1.5737	0.203699	0.880957	0.723569
Tc00_g019520	Protein CutA, chloroplastic	2660.17	1805.47	1691.68	19	0.678703	0.186069	0.635929	0.122337	1.06726	0.82348
Tc00_g019550	Hypothetical protein	67.8148	56.6298	60.2787	17	0.835065	0.478911	0.888872	0.639077	0.939467	0.817344
Tc00_g019560	predicted protein (Fragment)	1757.55	2470.41	2303.49	19	1.4056	0.0812417	1.31062	0.166329	1.07246	0.71997
Tc00_g019640	predicted protein	163.831	48.6327	45.8111	24	0.296846	0.00539065	0.279624	0.00339902	1.06159	0.874558
Tc00_g019650	Hypothetical protein	33.744	41.9906	26.1336	10	1.24439	0.442645	0.774466	0.381515	1.60677	0.107605
Tc00_g019670	Putative predicted protein	32.6708	81.6322	253.508	17	2.49863	0.0342927	7.75947	1.58698e-06	0.32201	0.00706624
Tc00_g019690	Putative predicted protein	4.89971	0.579019	2.80825	12	0.118174	0.119675	0.573145	0.58336	0.206185	0.314477
Tc00_g019720	Putative serine/threonine-protein kinase receptor	4624.95	7233.54	9605.76	13	1.56403	0.153388	2.07694	0.0195957	0.753043	0.364744
Tc00_g019730	Putative DNA cross-link repair 1B protein	49.0963	44.0592	45.7474	17	0.897404	0.741565	0.931788	0.845139	0.963098	0.895387
Tc00_g019770	Hypothetical protein	5.64706	124.268	23.2469	5	22.0057	5.90551e-07	4.11665	0.0288737	5.34554	0.00467374
Tc00_g019820	Cytochrome P450 81D1	15005.6	11815.5	18270.4	7	0.787406	0.247428	1.21757	0.340844	0.646702	0.0349497
Tc00_g019860	Cytochrome P450 81D1	787.283	1044.55	1556.53	15	1.32678	0.373193	1.97709	0.0315737	0.67108	0.207977
Tc00_g019880	Cytochrome P450 81D1	41.1711	177.829	3999.69	9	4.31927	0.0359926	97.1481	4.23254e-12	0.0444606	1.30396e-06
Tc00_g019890	Cytochrome P450 81F1	217.046	951.47	1110.03	9	4.38373	0.00159608	5.11428	0.000485871	0.857155	0.739552
Tc00_g019910	Hypothetical protein	263.929	305.995	400.774	16	1.15939	0.677498	1.51849	0.241792	0.763511	0.450638
Tc00_g019920	predicted protein	2162.72	2705.2	2742.5	19	1.25083	0.294783	1.26808	0.2664	0.986397	0.948958
Tc00_g019960	Putative Protein SCAR3	1649.36	1405.66	1310.23	20	0.852247	0.549263	0.794387	0.389398	1.07284	0.793301
Tc00_g019970	predicted protein (Fragment)	443.036	221.142	220.8	22	0.499153	0.0198554	0.498381	0.0198115	1.00155	0.995805
Tc00_g019980	Putative uncharacterized protein	104.147	82.965	94.7925	23	0.796618	0.544236	0.910184	0.796991	0.875227	0.728739
Tc00_g020010	Putative uncharacterized protein	712.477	836.097	794.804	21	1.17351	0.427616	1.11555	0.584708	1.05195	0.806053
Tc00_g020030	predicted protein	876.507	4610.83	7125.49	8	5.26045	0.000197605	8.12941	2.5272e-06	0.647089	0.325029
Tc00_g020040	Putative HVA22-like protein j	621.853	8438.52	15417.6	8	13.57	1.33569e-06	24.793	2.25547e-09	0.547331	0.25252
Tc00_g020050	Putative UPF0554 protein C2orf43 homolog	551.86	396.285	366.28	22	0.71809	0.347181	0.66372	0.244547	1.08192	0.82251
Tc00_g020080	Putative Sulfotransferase 16	83.0314	51.1293	44.2459	24	0.615782	0.441033	0.532882	0.318991	1.15557	0.820252
Tc00_g020090	Putative Cation/calcium exchanger 3	46.0305	39.1534	39.2913	24	0.850597	0.820578	0.853592	0.823786	0.996491	0.996953
Tc00_g020100	Putative Cation/calcium exchanger 4	8898.76	4555.41	4577.06	14	0.511914	0.0381134	0.514348	0.039507	0.995268	0.988346
Tc00_g020110	predicted protein	953.085	1877.19	1653.77	15	1.9696	0.0046331	1.73518	0.0214562	1.1351	0.595875
Tc00_g020120	Gd2b, putative	3042.75	5224.83	5826.51	14	1.71714	0.0363026	1.91488	0.0118695	0.896734	0.672544
Tc00_g020130	Secondary cell wall-related glycosyltransferase family 14	1092.84	585.871	618.04	21	0.536098	0.0429707	0.565534	0.0643177	0.94795	0.862851
Tc00_g020140	Protein-S-isoprenylcysteine O-methyltransferase B	478.344	310.818	262.204	22	0.64978	0.171716	0.548149	0.0581037	1.18541	0.596061
Tc00_g020150	predicted protein	79.5258	248.607	120.008	17	3.12611	0.0221802	1.50905	0.412833	2.07157	0.142877
Tc00_g020160	Putative Transcription factor IIIB 90 kDa subunit	2287.13	2944.58	2771.53	19	1.28745	0.19226	1.21179	0.321134	1.06244	0.755659
Tc00_g020170	Hypothetical protein	1156.28	605.879	634.023	20	0.523989	0.0343848	0.548329	0.0491475	0.955611	0.883212
Tc00_g020180	Putative Dof zinc finger protein DOF5.2	2691.46	5392.2	9240	8	2.00345	0.0608072	3.43308	0.000862259	0.583571	0.145072
Tc00_g020190	Peroxidase 44	5.14744	4.88798	76.2522	5	0.949595	0.949949	14.8136	0.000749064	0.0641029	0.000628191
Tc00_g020210	predicted protein	5782.44	3771.87	3344.13	14	0.652297	0.298851	0.578325	0.183065	1.12791	0.769876
Tc00_g020230	Putative Zinc finger protein VAR3, chloroplastic	6897.13	5467.72	5431.64	13	0.792753	0.108815	0.787522	0.0992645	1.00664	0.963753
Tc00_g020280	Putative uncharacterized protein	2406.83	2474.04	2486.47	19	1.02793	0.867252	1.03309	0.843269	0.995003	0.975549
Tc00_g020310	Protein SENSITIVITY TO RED LIGHT REDUCED 1	823.776	1530.35	1454.58	15	1.85773	0.00602481	1.76575	0.0117785	1.05209	0.821061
Tc00_g020320	Putative uncharacterized protein	251.396	142.272	64.9335	23	0.565927	0.330097	0.258292	0.0221813	2.19104	0.188481
Tc00_g020340	Putative uncharacterized protein	46.7974	60.2195	67.192	17	1.28681	0.380708	1.43581	0.197994	0.896229	0.678727
Tc00_g020420	Pentatricopeptide repeat-containing protein At1g52640, mitochondrial	229.596	199.801	199.889	16	0.870226	0.485557	0.87061	0.475764	0.999559	0.98469
Tc00_g020450	Putative Metallothiol transferase fosB	158.605	4251.89	10097.9	3	26.8081	2.22239e-10	63.6675	7.62847e-16	0.421064	0.0858933
Tc00_g020460	Hypothetical protein	4.17157	9.20513	8.60969	11	2.20664	0.207459	2.0639	0.237152	1.06916	0.946905
Tc00_g020500	Hypothetical protein	1.61178	0.579019	4.93185	6	0.359243	0.539599	3.05989	0.342154	0.117404	0.119176
Tc00_g020510	Probable protein phosphatase 2C 6	4446.81	4338.56	4564.33	14	0.975657	0.881745	1.02643	0.875986	0.950537	0.760604
Tc00_g020520	predicted protein (Fragment)	1029.51	1315.51	1408.84	15	1.2778	0.155192	1.36846	0.0691513	0.933754	0.691366
Tc00_g020530	PHD finger protein At1g33420	2829.94	2029.62	1902.82	19	0.717196	0.0410289	0.672388	0.0147078	1.06664	0.690793
Tc00_g020540	Probable leucine-rich repeat receptor-like protein kinase At5g49770	58.187	26.0124	23.5848	24	0.447048	0.0451177	0.405327	0.0266965	1.10293	0.817161
Tc00_g020550	Probable beta-1,3-galactosyltransferase 8	13.8304	10.7606	13.3962	18	0.77804	0.726055	0.968608	0.948162	0.803256	0.777294
Tc00_g020560	Putative uncharacterized protein	703.129	594.983	613.578	21	0.846194	0.373406	0.872639	0.468496	0.969695	0.870252
Tc00_g020580	RING-H2 zinc finger protein RHA4a	134.834	51.1078	30.2546	24	0.379042	0.071376	0.224384	0.00620459	1.68926	0.34582
Tc00_g020590	Ring finger protein, putative	156.103	49.9913	38.6943	24	0.320245	0.0743587	0.247876	0.0299224	1.29196	0.696345
Tc00_g020660	AT3G13000 protein	992.146	572.211	640.127	21	0.57674	0.00418222	0.645194	0.0229199	0.893902	0.55893
Tc00_g020670	predicted protein	154.693	109.141	130.102	23	0.705535	0.311398	0.841036	0.612944	0.838889	0.614759
Tc00_g020740	predicted protein	16.3215	5.26023	5.23933	11	0.322289	0.161776	0.321009	0.151068	1.00399	0.964416
Tc00_g020790	Transcription factor, putative	16226.8	12494.7	13038.1	7	0.770007	0.285296	0.803493	0.371198	0.958324	0.861702
Tc00_g020810	Putative transporter ZK637.1	3273.98	7324.46	8461.9	8	2.23717	0.00880481	2.58459	0.0020041	0.865581	0.638206
Tc00_g020830	Putative Porin%2C eukaryotic type	2427.12	3216.14	2789.6	19	1.32509	0.0844182	1.14935	0.394709	1.15291	0.382576
Tc00_g020840	Putative Porin%2C eukaryotic type	423.767	605.613	532.149	21	1.42912	0.0184038	1.25576	0.135454	1.13805	0.392913
Tc00_g020870	Transcription factor bHLH106	242.93	100.243	112.546	23	0.41264	0.00389824	0.463288	0.0120789	0.890679	0.713459
Tc00_g020890	Putative Disease resistance protein RPS5	639.609	981.074	1004.93	15	1.53387	0.0865327	1.57117	0.0703509	0.976257	0.922976
Tc00_g020920	Transcription factor, putative	839.727	681.335	764.977	21	0.811377	0.672058	0.910983	0.850739	0.890661	0.814173
Tc00_g020950	Putative predicted protein	209.312	108.341	97.7202	23	0.517604	0.0702261	0.466864	0.0368133	1.10868	0.777487
Tc00_g020960	Geranylgeranyl transferase type-2 subunit beta	7093.7	7546.32	7344.11	13	1.06381	0.608226	1.0353	0.774395	1.02753	0.821428
Tc00_g020970	Putative Cytosolic 5'-nucleotidase 3	1037.98	800.501	726.145	20	0.771209	0.390695	0.699573	0.237791	1.1024	0.747016
Tc00_g020980	Putative uncharacterized protein	2430.83	1591.42	1959.05	19	0.654681	0.18091	0.805918	0.495937	0.812341	0.511345
Tc00_g020990	Putative uncharacterized protein	49.4725	4.09402	4.43216	12	0.0827535	0.00735345	0.0895884	0.00952254	0.923708	0.935674
Tc00_g021000	predicted protein (Fragment)	697.736	519.605	563.937	21	0.744702	0.102202	0.808239	0.240516	0.921388	0.64803
Tc00_g021010	Hypothetical protein	10.0225	7.16253	12.8515	11	0.714646	0.714897	1.28226	0.787524	0.557332	0.526638
Tc00_g021020	Putative polyprotein, identical	12.9222	2.8951	9.06249	11	0.22404	0.2562	0.701309	0.763298	0.319459	0.404473
Tc00_g021030	Hypothetical protein	3.10345	2.44399	7.22357	6	0.787508	0.83037	2.32759	0.418016	0.338336	0.307236
Tc00_g021034	Putative uncharacterized protein	49.4411	41.9049	70.7149	17	0.847574	0.794945	1.43029	0.577581	0.59259	0.414735
Tc00_g021060	60S ribosomal protein L37-3	6336.07	6990.64	4827.33	14	1.10331	0.796932	0.761881	0.477304	1.44814	0.333085
Tc00_g021090	Hypothetical protein	304.566	247.705	312.18	22	0.813304	0.316947	1.025	0.903954	0.793468	0.264568
Tc00_g021100	Hypothetical protein	755.449	517.747	560.021	21	0.68535	0.0703738	0.741309	0.150975	0.924514	0.711206
Tc00_g021140	Putative Cytochrome P450	11.897	7.01364	10.639	12	0.589532	0.613517	0.89426	0.915605	0.65924	0.690575
Tc00_g021150	NBS/LRR resistance protein-like protein (Fragment)	350.134	607.208	1065.66	21	1.73422	0.128398	3.04357	0.00207848	0.569796	0.119099
Tc00_g021151	Putative copia protein	11.5747	4.68121	10.3901	11	0.404435	0.245809	0.897653	0.889862	0.450548	0.31023
Tc00_g021170	Putative BED finger-NBS-lrr resistance protein	190.58	394.718	658.813	16	2.07114	0.0499752	3.45689	0.000817947	0.599135	0.165308
Tc00_g021180	Putative BED finger-NBS-lrr resistance protein	30.8093	33.4311	66.6933	17	1.0851	0.836592	2.16472	0.0413513	0.501266	0.0681455
Tc00_g021200	ATP binding protein, putative	111.159	32.852	23.7337	24	0.295539	0.0204086	0.21351	0.00377827	1.38419	0.554174
Tc00_g021210	predicted protein	4180.85	4053.81	3867.51	14	0.969612	0.895925	0.925052	0.740113	1.04817	0.840785
Tc00_g021220	Probable methylthioribulose-1-phosphate dehydratase	22672.9	21649	20262.8	7	0.954838	0.75223	0.893699	0.442408	1.06841	0.650958
Tc00_g021230	Putative uncharacterized protein	2401.54	2058.42	1911.95	19	0.857125	0.451225	0.796137	0.265415	1.07661	0.718417
Tc00_g021240	Putative uncharacterized protein	2587.67	2087.79	1897.2	19	0.806822	0.224475	0.733168	0.0790108	1.10046	0.587556
Tc00_g021250	Copper ion binding protein, putative	1369.54	1275.87	942.035	20	0.93161	0.88214	0.68785	0.432483	1.35438	0.524345
Tc00_g021260	Indole-3-acetic acid-amido synthetase GH3.17	84.3586	44.0173	143.177	17	0.521787	0.298527	1.69725	0.389352	0.307432	0.0577597
Tc00_g021300	Putative ribonuclease H protein At1g65750	16.1016	11.3805	30.6625	10	0.706793	0.613499	1.90431	0.313697	0.371154	0.132415
Tc00_g021310	Indole-3-acetic acid-amido synthetase GH3.17	14759.3	9936.19	17467.8	7	0.673214	0.129097	1.18351	0.518048	0.568828	0.0304721
Tc00_g021320	Putative GH3 auxin-responsive promoter	10.8026	8.3536	6.92451	11	0.773296	0.569731	0.641004	0.36121	1.20638	0.723864
Tc00_g021321	Hypothetical protein	5.49109	7.11703	6.54165	11	1.29611	0.670187	1.19132	0.796209	1.08796	0.871459
Tc00_g021370	Hypothetical protein	10.8707	6.19912	9.95916	11	0.570257	0.363696	0.916144	0.879858	0.622454	0.455039
Tc00_g021450	Putative Casein kinase I	14125.9	19953.4	21302.5	7	1.41255	0.152414	1.50805	0.0887199	0.93667	0.786259
Tc00_g021520	Hypothetical protein	1.03593	0	8.69076	6	0	0.250283	8.38936	0.0217005	0.115065	0.00072875
Tc00_g021530	Hypothetical protein	1556.31	1943.65	1725.03	19	1.24889	0.21881	1.10841	0.570779	1.12674	0.50828
Tc00_g021570	Putative uncharacterized protein	4.40744	5.83925	7.99473	12	1.32486	0.71205	1.81391	0.478894	0.730388	0.734527
Tc00_g021610	Putative predicted protein	860.926	832.497	793.073	20	0.966979	0.903236	0.921187	0.76247	1.04971	0.856639
Tc00_g021620	Uridylate kinase, putative	371.185	233.336	213.995	22	0.628625	0.0135044	0.576519	0.00368912	1.09038	0.655514
Tc00_g021630	Phosphoprotein phosphatase, putative	4854.97	5178.73	5264.84	14	1.06669	0.81893	1.08442	0.773419	0.983643	0.952952
Tc00_g021631	Hypothetical protein	8.63906	6.07055	7.37341	11	0.702686	0.630704	0.853497	0.85322	0.823303	0.770296
Tc00_g021632	Putative uncharacterized protein	26.7558	54.784	63.592	17	2.04756	0.279078	2.37675	0.186385	0.861493	0.810346
Tc00_g021644	gag/pol polyprotein	0.975875	10.3053	3.88144	6	10.56	0.0138942	3.9774	0.189823	2.65501	0.252567
Tc00_g021650	Putative LRR receptor-like serine/threonine-protein kinase FLS2	497.755	573.83	501.018	21	1.15284	0.634428	1.00656	0.98068	1.14533	0.652295
Tc00_g021660	Putative Probable long-chain-alcohol O-fatty-acyltransferase 5	1.1517	6.40192	0	6	5.55867	0.257023	0	0.549568	#DIV/0!	0.0818269
Tc00_g021710	Hypothetical protein	114.607	58.9222	61.5992	17	0.514126	0.235419	0.537483	0.272521	0.956542	0.930298
Tc00_g021720	Chromatin assembly factor 1, subunit A, putative	1160.33	1073.18	1102.71	20	0.924892	0.728333	0.95034	0.821733	0.973222	0.90312
Tc00_g021760	Putative IAA-alanine resistance protein 1	430.831	305.082	274.362	22	0.708125	0.214103	0.63682	0.10541	1.11197	0.704803
Tc00_g021770	predicted protein	19.2694	21.7607	13.7734	18	1.12928	0.822614	0.714779	0.549174	1.57991	0.413065
Tc00_g021850	Putative U-box domain-containing protein 43	1978.95	5006.59	5781.22	8	2.52992	0.0125852	2.92136	0.00393825	0.866009	0.698096
Tc00_g021860	Hypothetical protein	10.5381	23.8691	21.4251	10	2.26502	0.0979295	2.03311	0.147469	1.11407	0.844903
Tc00_g021890	Nudix hydrolase 13, mitochondrial	169.403	1986.87	5822.47	3	11.7287	NA	34.3706	NA	0.341242	NA
Tc00_g021900	Putative Pentatricopeptide repeat-containing protein At4g21065	185.707	150.125	136.571	23	0.808395	0.426051	0.735409	0.253421	1.09925	0.72741
Tc00_g021910	Putative Enhancer of rudimentary	229.586	230.838	270.596	16	1.00545	0.991567	1.17863	0.529354	0.85307	0.537102
Tc00_g021990	DEAD-box ATP-dependent RNA helicase 10	1983.62	2462.36	2271.33	19	1.24135	0.116394	1.14504	0.32632	1.08411	0.557484
Tc00_g022000	Putative Pentatricopeptide repeat-containing protein At4g13650	418.2	433.939	421.004	21	1.03764	0.898742	1.00671	0.980449	1.03073	0.918343
Tc00_g022010	Pentatricopeptide repeat-containing protein, putative	1070.45	1383.61	1351.8	15	1.29255	0.220787	1.26283	0.26716	1.02353	0.909292
Tc00_g022020	Hypothetical protein	2081.29	1127.58	1185.62	20	0.541768	0.0265385	0.569657	0.041874	0.951042	0.855156
Tc00_g022040	predicted protein	5627.79	7254.49	7209.96	13	1.28905	0.361972	1.28114	0.373667	1.00618	0.982508
Tc00_g022220	Putative uncharacterized protein	11.8348	11.0372	11.4263	11	0.932608	0.905036	0.965491	0.928109	0.965942	0.977991
Tc00_g022230	Putative uncharacterized protein	54.3152	52.4209	74.4238	17	0.965124	0.918867	1.37022	0.26066	0.704357	0.223584
Tc00_g022240	Putative uncharacterized protein F5D21.24	38.8719	23.1575	30.8648	10	0.595739	0.227552	0.794012	0.601477	0.75029	0.499248
Tc00_g022250	Putative Probable LRR receptor-like serine/threonine-protein kinase At4g08850	2.21982	7.60901	5.88252	12	3.42777	0.305732	2.65	0.42873	1.2935	0.816829
Tc00_g022260	Putative retrovirus-related Pol polyprotein from transposon TNT 1-94	4.25148	11.1987	15.8248	11	2.63406	0.225968	3.7222	0.0891578	0.707663	0.622229
Tc00_g022300	Putative uncharacterized protein	9917.89	12648.1	12749.1	13	1.27528	0.334575	1.28546	0.318967	0.992077	0.974722
Tc00_g022340	Hypothetical protein	7.08301	12.7371	6.55576	11	1.79826	0.210026	0.925562	0.88922	1.94289	0.177861
Tc00_g022350	Putative uncharacterized protein	3587.83	6614.95	7952.9	8	1.84372	0.0550998	2.21663	0.0125537	0.831766	0.563146
Tc00_g022360	predicted protein	1312.82	1114.34	1441.78	20	0.84882	0.306146	1.09823	0.556049	0.772896	0.10755
Tc00_g022370	Hypothetical protein	1561.52	664.597	724.334	20	0.425609	0.0086828	0.463865	0.0183645	0.917528	0.791062
Tc00_g022400	Putative Structural maintenance of chromosomes protein 5	3990.68	3031.54	3427.54	14	0.759655	0.287535	0.858887	0.556615	0.884465	0.634474
Tc00_g022410	Putative uncharacterized protein	20616	18754.6	18723.7	7	0.909715	0.615946	0.908215	0.609794	1.00165	0.992985
Tc00_g022420	Putative Bifunctional dihydroflavonol 4-reductase/flavanone 4-reductase	96.2493	100.649	83.5367	23	1.04571	0.900338	0.86792	0.702182	1.20485	0.612766
Tc00_g022430	predicted protein	1539.4	2197.55	2077.99	19	1.42754	0.0742749	1.34987	0.13282	1.05754	0.778812
Tc00_g022440	ATP binding protein, putative	4187.33	2836.6	2606.58	14	0.677426	0.0918665	0.622494	0.0403295	1.08825	0.714981
Tc00_g022450	At1g65000	1476.92	1146.39	1252.22	20	0.7762	0.418588	0.847857	0.59724	0.915484	0.779325
Tc00_g022460	Putative Disease resistance protein RGA1	2185.51	6379.37	4756.55	8	2.91894	0.00507944	2.1764	0.042081	1.34118	0.44184
Tc00_g022470	Leucine-rich repeat containing protein, putative	0	0	8.78323	6	0	1	8.78323	0.0229427	0.113853	0.0244915
Tc00_g022490	Putative Disease resistance protein RGA1	723.3	1295.16	1072.42	15	1.79063	0.0261998	1.48267	0.133019	1.2077	0.471837
Tc00_g022510	Putative Disease resistance protein RGA1	1124.64	1654.55	1398.94	15	1.47119	0.131468	1.24391	0.39387	1.18271	0.512567
Tc00_g022530	Beta-fructofuranosidase, insoluble isoenzyme CWINV1	139.221	526.94	798.438	9	3.78491	4.71772e-05	5.73503	8.89285e-08	0.659963	0.199328
Tc00_g022550	Putative Disease resistance protein RGA1	34.8987	13.3986	25.0405	10	0.383927	0.0263533	0.717521	0.411724	0.535074	0.166334
Tc00_g022560	Putative Disease resistance protein RGA1	45.6254	89.1591	85.0012	17	1.95416	0.11903	1.86302	0.147191	1.04892	0.915834
Tc00_g022580	Putative Disease resistance protein RGA1	80.772	41.6943	75.2255	17	0.516198	0.028175	0.931331	0.805645	0.554258	0.0536886
Tc00_g022590	Putative Disease resistance protein RGA2	775.094	1169.29	1126.91	15	1.50857	0.197148	1.4539	0.240335	1.03761	0.908355
Tc00_g022600	Putative Disease resistance protein RGA1	107.004	60.0347	89.6791	17	0.561051	0.229604	0.838091	0.716234	0.669439	0.403552
Tc00_g022610	V-type proton ATPase subunit H	6922.57	6712.31	6375.38	13	0.969627	0.846973	0.920955	0.605501	1.05285	0.746307
Tc00_g022620	Putative uncharacterized sugar kinase slr0537	920.707	926.576	1174.47	15	1.00638	0.977296	1.27562	0.226548	0.788932	0.238066
Tc00_g022630	Putative uncharacterized protein At3g50808	5565.17	5455.8	6076.07	14	0.980348	0.921618	1.0918	0.662742	0.897916	0.593042
Tc00_g022640	UPF0131 protein At3g02910	1613.91	1759.69	1729.05	19	1.09033	0.7683	1.07134	0.815333	1.01772	0.951392
Tc00_g022650	predicted protein	653.218	735.645	876.504	21	1.12618	0.549364	1.34182	0.138729	0.839294	0.378055
Tc00_g022660	Putative uncharacterized protein	3445.14	4187.5	4192.57	14	1.21548	0.14339	1.21695	0.141378	0.998791	0.993468
Tc00_g022670	Putative Alcohol dehydrogenase-like 5	5411.16	7368.08	10698	13	1.36165	0.23275	1.97703	0.00838418	0.688733	0.149056
Tc00_g022680	Putative predicted protein	73.1459	44.9982	49.9741	17	0.615185	0.224583	0.683212	0.34806	0.90043	0.786695
Tc00_g022690	Putative Alcohol dehydrogenase-like 2	882.632	620.227	655.908	21	0.702702	0.0365062	0.743127	0.0788862	0.9456	0.741932
Tc00_g022700	Putative uncharacterized protein	2169.51	2149.06	2284.34	19	0.990573	0.964921	1.05293	0.807534	0.940779	0.773749
Tc00_g022710	Putative predicted protein	8678.58	9408.41	9824.04	13	1.0841	0.775441	1.13199	0.66114	0.957693	0.878333
Tc00_g022720	F-box/kelch-repeat protein SKIP11	3154.07	3602.1	3260.84	14	1.14205	0.346574	1.03385	0.81346	1.10466	0.481223
Tc00_g022730	GPCR-type G protein 1	1236.99	1501.31	1439.6	15	1.21368	0.280927	1.16379	0.397439	1.04287	0.817369
Tc00_g022740	Putative uncharacterized protein	47.1459	44.3886	18.8847	24	0.941517	0.823059	0.40056	0.00592706	2.3505	0.0117059
Tc00_g022750	Origin recognition complex subunit, putative	96.966	80.4847	78.1376	23	0.83003	0.448639	0.805825	0.371245	1.03004	0.886866
Tc00_g022760	At1g64980	669.212	502.047	884.839	21	0.750207	0.336014	1.32221	0.351108	0.567388	0.0583732
Tc00_g022770	Hypothetical protein	2.76781	21.7973	9.43369	5	7.87531	0.0213866	3.40836	0.201713	2.31058	0.307249
Tc00_g022780	Calmodulin-binding transcription activator 4	12992.3	25713	22878.4	7	1.9791	0.0406685	1.76092	0.089811	1.1239	0.72599
Tc00_g022790	Putative uncharacterized protein	251.85	322.419	407.208	16	1.2802	0.399145	1.61687	0.10208	0.791778	0.42851
Tc00_g022800	Nuclear transport factor 2	10063.3	12048.8	9563.11	13	1.1973	0.219763	0.950298	0.728042	1.25993	0.115394
Tc00_g022810	Histidine kinase 3 (Fragment)	16515.4	10674.8	13576.2	7	0.646356	0.17451	0.822034	0.541951	0.786289	0.454495
Tc00_g022900	Putative uncharacterized protein Sb04g031360	21.4646	21.5782	22.5566	10	1.00529	0.985816	1.05088	0.915329	0.956623	0.902115
Tc00_g022920	Superoxide dismutase [Cu-Zn], chloroplastic	14000.9	9495.92	9119.81	13	0.678236	0.119195	0.651373	0.0853877	1.04124	0.871156
Tc00_g022940	Putative myotubularin	419.163	441.694	476.047	16	1.05375	0.924954	1.13571	0.816329	0.927839	0.890187
Tc00_g022952	Putative retrotransposable element Tf2 155 kDa protein type 1	4.51889	2.00989	3.27788	6	0.444775	0.475818	0.725373	0.766561	0.613167	0.678846
Tc00_g022970	Hypothetical protein	4.31953	3.72177	8.52563	6	0.861614	0.808756	1.97374	0.359602	0.436539	0.251781
Tc00_g023010	Putative uncharacterized protein	4167.96	5869.49	6386.73	14	1.40824	0.177538	1.53234	0.0927521	0.919014	0.7393
Tc00_g023020	Putative uncharacterized protein	514.677	289.063	287.874	22	0.561641	0.126876	0.55933	0.124402	1.00413	0.990954
Tc00_g023040	Putative At4g10720	327.612	435.366	410.216	16	1.32891	0.543317	1.25214	0.631848	1.06131	0.897827
Tc00_g023070	F-box/LRR-repeat protein 17	463.535	130.962	96.0494	23	0.28253	0.00124229	0.207211	6.51511e-05	1.36349	0.438303
Tc00_g023080	Putative uridine kinase C227.14	1038.11	826.537	830.023	20	0.796198	0.25622	0.799556	0.265883	0.9958	0.982913
Tc00_g023090	Auxin-induced protein AUX28	291.637	185.555	74.9905	23	0.636252	0.371005	0.257136	0.00798326	2.47438	0.0783575
Tc00_g023100	Auxin-induced protein 22D	20.2818	63.0147	113.193	17	3.10696	0.00217635	5.58099	2.86966e-06	0.556703	0.101402
Tc00_g023110	Putative Protein OSB1, mitochondrial	1769.68	1737.18	1507.95	19	0.981637	0.910891	0.852107	0.328643	1.15201	0.387341
Tc00_g023120	NADH-ubiquinone oxidoreductase 24 kDa subunit, mitochondrial	8317.02	7500.16	7338.5	13	0.901785	0.64879	0.882348	0.581127	1.02203	0.923254
Tc00_g023130	Transcription factor UNE12	1577.69	1127.72	1104.6	20	0.714794	0.0367899	0.700136	0.0268305	1.02094	0.897557
Tc00_g023140	Indole-3-glycerol phosphate lyase, chloroplastic	8375.74	8313.4	7536.56	13	0.992557	0.971331	0.899808	0.608434	1.10308	0.633838
Tc00_g023150	Splicing factor U2af small subunit B	3394.76	3773.77	3375.41	14	1.11164	0.332055	0.994301	0.958029	1.11802	0.307356
Tc00_g023160	V-type proton ATPase subunit F	648.936	658.232	800.165	21	1.01432	0.951492	1.23304	0.333412	0.82262	0.365179
Tc00_g023170	Putative Light-inducible protein CPRF2	4008.84	8248.42	8374.88	13	2.05756	0.00429027	2.0891	0.00354698	0.9849	0.952087
Tc00_g023180	Histone acetyltransferase GCN5	4660.56	4043.16	3861.64	14	0.867526	0.24643	0.828579	0.125623	1.047	0.709021
Tc00_g023220	Interferon-induced guanylate-binding protein, putative	1861.47	3112.73	3049.62	19	1.67219	0.00831823	1.63829	0.0112972	1.02069	0.916718
Tc00_g023240	Putative Protein ELC-like	384.473	2057.62	3956.68	15	5.3518	0.000120314	10.2912	8.41914e-08	0.520037	0.130156
Tc00_g023260	Pyruvate kinase isozyme A, chloroplastic	1327.35	1186.07	1020.73	20	0.893561	0.672544	0.768993	0.324835	1.16199	0.574143
Tc00_g023270	Histone H2A variant 1	494.07	479.393	326.394	21	0.970293	0.921981	0.660623	0.16727	1.46875	0.199721
Tc00_g023280	predicted protein	104.336	118.437	99.9808	23	1.13516	0.636495	0.958261	0.860025	1.1846	0.519737
Tc00_g023290	predicted protein	44.2022	105.165	86.8968	17	2.37918	0.0222637	1.96589	0.0757014	1.21023	0.615124
Tc00_g023300	RNA binding protein, putative	1384.91	1016.86	1114.08	20	0.73424	0.196368	0.804437	0.361921	0.912737	0.704434
Tc00_g023310	predicted protein	3272.89	4489.37	4322.72	14	1.37169	0.162492	1.32076	0.219225	1.03855	0.866682
Tc00_g023320	Ammonium transporter 3 member 1	2874.17	3295.23	3667.35	14	1.1465	0.589438	1.27597	0.336354	0.898531	0.673196
Tc00_g023330	37 kDa inner envelope membrane protein, chloroplastic	32335.5	17681.7	19342.8	7	0.546821	0.00711482	0.59819	0.0219598	0.914125	0.688971
Tc00_g023340	Putative uncharacterized protein	9639.48	7604.78	7846.17	13	0.78892	0.2442	0.813961	0.312222	0.969236	0.877743
Tc00_g023350	predicted protein	1706.53	1664.81	1347.36	20	0.975555	0.922319	0.789533	0.344349	1.23561	0.3965
Tc00_g023370	Hypothetical protein	39.4194	24.0358	44.0832	10	0.609746	0.406534	1.11831	0.846518	0.545238	0.307774
Tc00_g023380	Probable galacturonosyltransferase 7	1184.39	905.549	844.929	20	0.76457	0.307937	0.713387	0.200416	1.07175	0.793784
Tc00_g023390	Hypothetical protein	80.3575	80.9875	69.3002	23	1.00784	0.981099	0.862399	0.665125	1.16865	0.649274
Tc00_g023400	3-hydroxyisobutyryl-CoA hydrolase 1	8504.31	5726.39	6874.23	13	0.673351	0.0525173	0.808323	0.297048	0.833022	0.370384
Tc00_g023420	Putative Centromere protein V	2071.98	2105.45	1994.99	19	1.01615	0.936207	0.962843	0.851262	1.05536	0.789157
Tc00_g023430	NADH-ubiquinone oxidoreductase 75 kDa subunit, mitochondrial	15291.7	12441.7	12149.4	7	0.81362	0.289529	0.79451	0.237591	1.02405	0.902931
Tc00_g023460	Hypothetical protein	1689.93	1638.83	1568.39	19	0.969768	0.883738	0.928082	0.725566	1.04492	0.837735
Tc00_g023520	ER lumen protein retaining receptor	1871.75	3631.3	3306.06	19	1.94005	0.000744239	1.76629	0.00381607	1.09838	0.632204
Tc00_g023530	Exportin-1	6240.05	5304.38	5762.61	14	0.850055	0.63263	0.923488	0.814951	0.920482	0.807271
Tc00_g023540	Anthocyanidin 3-O-glucosyltransferase 2	24.5767	39.8157	31.7387	10	1.62006	0.0929272	1.29141	0.409657	1.25448	0.410852
Tc00_g023550	ADP-ribosylation factor	3958.05	6619.99	8516.94	13	1.67254	0.0731593	2.1518	0.00758453	0.777273	0.379804
Tc00_g023560	Putative Probable Disease resistance protein At1g61190	1.06379	29.6169	5.85429	6	27.841	0.00251719	5.50325	0.180499	5.059	0.0924348
Tc00_g023570	Putative Cc-NBS-lrr resistance protein	14.0224	139.593	66.6117	17	9.95501	4.68506e-07	4.75038	0.000777942	2.09562	0.0914126
Tc00_g023580	Putative predicted protein	1606.94	1531.78	1203.93	20	0.953227	0.803125	0.749207	0.135139	1.27232	0.213352
Tc00_g023620	Putative Protein TRANSPARENT TESTA 12	5083.36	3567.63	3393.87	14	0.701826	0.0515395	0.667643	0.0263857	1.0512	0.783941
Tc00_g023740	Putative uncharacterized protein	1796.43	1583.41	1487.94	19	0.881418	0.481622	0.828274	0.29279	1.06416	0.727294
Tc00_g023790	Endoglucanase 7	673.884	886.542	1730.86	15	1.31557	0.618773	2.56849	0.0849201	0.512197	0.22051
Tc00_g023870	Putative predicted protein	121.766	602.426	539.639	16	4.9474	0.00103858	4.43177	0.00228234	1.11635	0.819357
Tc00_g023880	Hypothetical protein	20.3375	16.542	13.3379	10	0.813371	0.692754	0.655828	0.409723	1.24022	0.666279
Tc00_g023890	Katanin p60 ATPase-containing subunit	80.5066	77.6139	103.011	17	0.964069	0.903663	1.27954	0.451832	0.753451	0.3844
Tc00_g023900	Putative Aspartate aminotransferase	7827.64	8279.31	8006.99	13	1.0577	0.726759	1.02291	0.8881	1.03401	0.834738
Tc00_g023910	Katanin p60 ATPase-containing subunit	539.435	672.213	602.507	21	1.24614	0.252554	1.11692	0.569449	1.11569	0.567058
Tc00_g023980	Hypothetical protein	0	9.846	13.7962	6	9.846	0.000571504	13.7962	0.000105054	0.713677	0.641901
Tc00_g024000	Cyclin-A2-3	172.816	146.578	119.988	23	0.848172	0.555697	0.694314	0.19115	1.2216	0.472162
Tc00_g024020	D-glycerate 3-kinase, chloroplastic	2567.69	1808.35	1900.63	19	0.704271	0.076072	0.74021	0.128616	0.951448	0.799989
Tc00_g024030	Putative uncharacterized protein	43.278	29.5932	33.8063	10	0.683793	0.492527	0.781142	0.669808	0.875376	0.796704
Tc00_g024040	Hypothetical protein	112.302	105.816	101.088	23	0.942242	0.832017	0.900141	0.71709	1.04677	0.880202
Tc00_g024060	Hypothetical protein	17.9112	11.8519	16.4336	10	0.661704	0.45263	0.917503	0.847526	0.721201	0.581116
Tc00_g024180	predicted protein	36.1248	76.9059	290.332	17	2.12889	0.269126	8.03691	0.00175628	0.264889	0.0429218
Tc00_g024230	Putative Disease resistance protein At4g27190	45.7035	29.3491	41.1876	24	0.642163	0.145238	0.901192	0.702847	0.712571	0.291612
Tc00_g024240	Hypothetical protein	204.297	211.659	237.364	16	1.03603	0.830465	1.16186	0.377918	0.891706	0.505914
Tc00_g024250	Putative BED finger-NBS-lrr resistance protein	261.829	547.513	913.96	21	2.09111	0.0483896	3.49067	0.000808337	0.599056	0.168605
Tc00_g024260	Hypothetical protein	0.487937	4.29261	15.5084	6	8.79747	0.213601	31.7836	0.0163245	0.276792	0.246125
Tc00_g024270	Putative Probable Disease resistance protein At4g27220	821.678	844.793	1135.7	15	1.02813	0.90803	1.38217	0.174136	0.743853	0.213962
Tc00_g024280	Putative RNA-binding protein ylmH	622.323	416.537	456.283	21	0.669326	0.0658827	0.733193	0.155726	0.912892	0.677393
Tc00_g024290	Putative serine/threonine-protein kinase receptor	1486.42	1128.8	881.804	20	0.75941	0.415368	0.593239	0.122135	1.28011	0.464406
Tc00_g024300	predicted protein	25950.5	32508.5	38125.1	7	1.25271	0.19779	1.46915	0.0278912	0.852679	0.36232
Tc00_g024310	Acetylglucosaminyltransferase, putative	4213.29	7394.91	7082.62	13	1.75514	0.00341241	1.68102	0.00688042	1.04409	0.82208
Tc00_g024320	Protein SPA1-RELATED 3	400.995	249.109	232.573	22	0.621228	0.00856125	0.579991	0.00299796	1.0711	0.724723
Tc00_g024330	predicted protein	2082.48	2004.23	1947.96	19	0.962424	0.846863	0.935406	0.737678	1.02888	0.887197
Tc00_g024340	Putative uncharacterized protein	1739.36	2069.88	2314.09	19	1.19003	0.279237	1.33042	0.0759796	0.894471	0.48847
Tc00_g024350	predicted protein	71.3705	25.0437	34.1595	24	0.350897	0.0233394	0.478622	0.107431	0.733141	0.515657
Tc00_g024360	Cytochrome c oxidase copper chaperone	1041.03	2489.61	3291.22	15	2.39148	0.00278459	3.1615	7.8843e-05	0.756438	0.338156
Tc00_g024370	Metallothionein-like protein type 3	71753.5	67597.9	61811.4	1	0.942086	0.867003	0.861441	0.67547	1.09362	0.80167
Tc00_g024380	Putative Probable ubiquitin carrier protein E2 25	4843.57	4853.22	4886.44	14	1.00199	0.98986	1.00885	0.95295	0.993201	0.963083
Tc00_g024390	Putative uncharacterized protein	207.941	247.094	235.681	16	1.18828	0.387459	1.1334	0.523905	1.04843	0.824041
Tc00_g024400	Putative predicted protein	26752.1	28544.4	33231.7	7	1.06699	0.793019	1.24221	0.380245	0.85895	0.538524
Tc00_g024430	Hypothetical protein	35.4993	43.6117	43.234	17	1.22852	0.450003	1.21788	0.466629	1.00873	0.985259
Tc00_g024440	Hypothetical protein	19.885	14.9865	19.9117	10	0.753659	0.433737	1.00134	0.974671	0.752648	0.425357
Tc00_g024460	predicted protein	4729.1	4963.44	6154.15	14	1.04955	0.83743	1.30134	0.264657	0.806519	0.362725
Tc00_g024520	Hypothetical protein	899.075	862.138	609.386	21	0.958918	0.924042	0.677793	0.373044	1.41477	0.426415
Tc00_g024550	Nucleic acid binding protein, putative	1766.29	1873.58	1865.69	19	1.06075	0.722753	1.05628	0.741022	1.00423	0.980862
Tc00_g024630	Hypothetical protein	27.8002	42.9206	61.9117	17	1.5439	0.251471	2.22702	0.0331597	0.693256	0.324666
Tc00_g024670	Katanin p60 ATPase-containing subunit	1130.19	1370.42	1376.21	15	1.21256	0.326588	1.21768	0.316229	0.99579	0.98249
Tc00_g024770	predicted protein	1250.88	1145.43	1073.83	20	0.915699	0.663778	0.85846	0.450821	1.06668	0.749318
Tc00_g024780	Hypothetical protein	30532.1	29841.5	29924.4	7	0.977381	0.905721	0.980096	0.917023	0.997229	0.988632
Tc00_g024790	Nibrin, putative	1626.51	1331.39	1384.74	20	0.818556	0.177873	0.85136	0.280657	0.961468	0.789856
Tc00_g024820	Putative Protein FAR1-RELATED SEQUENCE 5	17.1222	9.2303	12.3458	10	0.539085	0.157431	0.721043	0.443599	0.747647	0.530484
Tc00_g024840	Putative predicted protein	2.73562	10.6448	7.014	6	3.8912	0.0933265	2.56396	0.267072	1.51765	0.575267
Tc00_g024851	Putative retrotransposon gag protein	0.487937	0.587196	6.46329	6	1.20342	0.898918	13.2461	0.0415224	0.0908509	0.0564178
Tc00_g024860	Hypothetical protein	24.523	27.9548	19.6012	10	1.13994	0.797499	0.799299	0.6273	1.42618	0.4615
Tc00_g024880	Leucine-rich repeat-containing protein, putative	17.8586	29.593	5.94107	18	1.65707	0.38642	0.332673	0.0995702	4.98109	0.0129717
Tc00_g024930	Putative TMV resistance protein N	115.85	80.9746	60.4377	17	0.698961	0.366998	0.52169	0.10921	1.3398	0.482373
Tc00_g024940	Putative TMV resistance protein N	35.0591	136.334	215.555	17	3.88869	0.0011608	6.14833	1.24428e-05	0.632479	0.258411
Tc00_g024960	Guanosine-3',5'-bis(Diphosphate) 3'-pyrophosphohydrolase, putative	293.205	244.45	254.693	16	0.833716	0.750917	0.868652	0.807464	0.959781	0.941328
Tc00_g024970	Guanosine-3',5'-bis(Diphosphate) 3'-pyrophosphohydrolase, putative	2819.7	2821.02	2372.89	19	1.00047	0.9991	0.841541	0.298011	1.18885	0.297694
Tc00_g024980	Putative GDSL esterase/lipase At5g03980	334.016	117.726	95.3605	23	0.352456	0.125404	0.285496	0.066657	1.23454	0.762299
Tc00_g024990	Beta-amylase	90.3352	40.9658	18.5922	18	0.453486	0.357448	0.205814	0.0761362	2.20338	0.392701
Tc00_g025030	Hypothetical protein	41.7843	6.6911	9.90332	18	0.160134	0.0111239	0.237011	0.0397921	0.675642	0.633163
Tc00_g025080	Putative uncharacterized protein	6136.25	6819.54	6586.63	13	1.11135	0.597157	1.0734	0.722793	1.03536	0.86213
Tc00_g025090	Putative uncharacterized protein	2837.87	2807.25	2590.94	19	0.989211	0.973295	0.912988	0.775493	1.08349	0.801273
Tc00_g025100	Hypothetical protein	541.392	24.7552	11.7008	18	0.045725	NA	0.0216124	NA	2.11568	NA
Tc00_g025110	Putative uncharacterized protein	4939.17	7539.77	7049.82	13	1.52653	0.104284	1.42733	0.171826	1.0695	0.796468
Tc00_g025120	predicted protein	3028.4	2589.75	2505.46	19	0.855154	0.20534	0.827322	0.125565	1.03364	0.789849
Tc00_g025130	Pentatricopeptide repeat-containing protein At3g18110, chloroplastic	817.521	539.735	478.466	21	0.660209	0.157961	0.585265	0.0690271	1.12805	0.683635
Tc00_g025140	Putative Pentatricopeptide repeat-containing protein At5g42310, mitochondrial	482.971	260.004	292.385	22	0.538343	0.0403184	0.605389	0.0974525	0.889251	0.696334
Tc00_g025150	Putative uncharacterized protein	10033.1	9115.63	13197.3	13	0.908553	0.712574	1.31537	0.29222	0.69072	0.155148
Tc00_g025160	Putative Probable 26S proteasome non-ATPase regulatory subunit 8	5119.74	7428.34	5569.86	13	1.45092	0.0184528	1.08792	0.594264	1.33367	0.0683613
Tc00_g025170	Electron transporter, putative	1282.82	568.112	425.306	21	0.442863	0.0813104	0.331541	0.0183877	1.33577	0.538337
Tc00_g025180	Putative uncharacterized protein	2117.17	1338.61	1186.27	20	0.632266	0.0183814	0.560312	0.00292115	1.12842	0.535176
Tc00_g025190	Hypothetical protein	7.38279	3.18869	3.04306	11	0.431909	0.44683	0.412184	0.411396	1.04786	0.95014
Tc00_g025280	Probable xyloglucan endotransglucosylase/hydrolase protein 23	3561.06	983.248	2068.61	19	0.276111	0.000471064	0.580899	0.139025	0.475317	0.0436912
Tc00_g025320	Probable xyloglucan endotransglucosylase/hydrolase protein 23	42.7648	25.0368	12.7926	18	0.585454	0.554008	0.29914	0.193006	1.95713	0.477188
Tc00_g025330	Putative receptor protein kinase ZmPK1	49.2211	38.1608	48.334	17	0.775293	0.647795	0.981978	0.97172	0.789522	0.674585
Tc00_g025380	Putative GDSL esterase/lipase At1g29670	0	11.4633	42.4648	5	11.4633	0.000258451	42.4648	7.87613e-08	0.269948	0.0642987
Tc00_g025390	predicted protein	1165.82	966.759	889.012	20	0.829254	0.278551	0.762566	0.116502	1.08745	0.626054
Tc00_g025400	Putative uncharacterized protein	1556.85	1475.96	1386.58	20	0.948047	0.846275	0.890633	0.672155	1.06446	0.818613
Tc00_g025410	predicted protein	7.88306	9.28819	7.68181	11	1.17825	0.765461	0.974471	0.980721	1.20911	0.751527
Tc00_g025420	predicted protein (Fragment)	4592.64	6315.75	5824.24	14	1.37519	0.127748	1.26817	0.255982	1.08439	0.698893
Tc00_g025430	predicted protein	259.743	142.509	223.666	22	0.548655	0.0247742	0.861106	0.568881	0.637152	0.0953755
Tc00_g025440	Hypothetical protein	19.485	14.4824	9.3754	18	0.743259	0.466237	0.481161	0.0860619	1.54472	0.316496
Tc00_g025450	Aldehyde oxidase, putative	6.44278	18.812	19.8135	5	2.91985	0.0544444	3.07531	0.043508	0.949451	0.915401
Tc00_g025460	Putative Abhydrolase domain-containing protein FAM108B1	89.1725	92.4289	104.081	23	1.03652	0.889797	1.16718	0.580551	0.888052	0.679722
Tc00_g025490	Probable mannitol dehydrogenase	46.4731	13.6796	20.1898	18	0.294354	0.0516683	0.43444	0.178521	0.677549	0.551222
Tc00_g025500	Putative Rhamnogalacturonate lyase	53.5185	38906	98536.3	3	726.964	NA	1841.16	NA	0.394839	NA
Tc00_g025530	14-3-3-like protein GF14 iota	460.899	942.312	593.74	21	2.04451	7.86904e-05	1.28822	0.16575	1.58708	0.0107524
Tc00_g025560	Putative uncharacterized protein	807.026	598.903	456.835	21	0.742112	0.313682	0.566073	0.0547642	1.31098	0.360736
Tc00_g025590	Putative RNA-binding protein 38	2960.05	3396.55	3356.21	14	1.14746	0.684398	1.13383	0.71029	1.01202	0.972111
Tc00_g025630	Probable peptide transporter At1g52190	6.07927	3.45711	6.54437	12	0.568672	0.516694	1.0765	0.95442	0.528258	0.483683
Tc00_g025640	Methyltransferase-like protein 1	7724.31	6770.06	6596.55	13	0.876462	0.495261	0.853998	0.414853	1.0263	0.893788
Tc00_g025670	Putative uncharacterized protein At4g01020, chloroplastic	148.807	118.538	169.671	17	0.796584	0.780914	1.14021	0.871316	0.698631	0.659951
Tc00_g025680	Chaperone clpb, putative	466.431	416.779	278.669	22	0.893549	0.673346	0.59745	0.0537127	1.49561	0.13176
Tc00_g025750	Putative glutamine amidotransferase-like protein RP404	14.6656	3490.76	3144.48	9	238.023	6.36849e-06	214.411	1.11279e-05	1.11012	0.904665
Tc00_g025790	Hypothetical protein	83.907	48.5423	35.1405	24	0.578524	0.116663	0.418802	0.0149526	1.38138	0.379197
Tc00_g025830	Exocyst complex component 5	9745.62	10789.2	11437.7	13	1.10708	0.570398	1.17362	0.371708	0.943303	0.744544
Tc00_g025831	Putative AC Transposase	14.6101	10.9592	5.03572	11	0.750111	0.62132	0.344674	0.102724	2.17629	0.252714
Tc00_g025860	UDP-glucosyltransferase family 1 protein	314.107	206.437	240.945	22	0.657219	0.0665468	0.767079	0.242704	0.856782	0.509322
Tc00_g025920	Yth domain-containing protein, putative	1228.15	710.764	732.211	20	0.578729	0.0310908	0.596192	0.0416349	0.970708	0.906866
Tc00_g026000	Hypothetical protein	0	21.8095	0	6	21.8095	4.13978e-06	0	1	21.8095	1.64294e-05
Tc00_g026010	RanBP2-type zinc finger protein At1g67325	5599.34	6084.67	5536.03	14	1.08668	0.601255	0.988694	0.942707	1.0991	0.552394
Tc00_g026020	Putative Squamosa promoter-binding-like protein 2	2101.97	2381.11	1995.3	19	1.1328	0.594416	0.94925	0.823201	1.19336	0.449965
Tc00_g026090	F-box only protein 6	5138.49	5138.91	4501.06	14	1.00008	0.999703	0.875949	0.38677	1.14171	0.387105
Tc00_g026100	Stress-associated endoplasmic reticulum protein 2	33687.7	32446.5	35668	7	0.963156	0.898786	1.05878	0.846512	0.909682	0.748391
Tc00_g026110	Putative uncharacterized protein	2256.7	2788.32	3384.1	19	1.23557	0.514791	1.49958	0.211777	0.823946	0.550305
Tc00_g026130	Hypothetical protein	20.4754	24.568	26.8369	10	1.19988	0.6636	1.31069	0.53934	0.915455	0.856419
Tc00_g026160	Putative uncharacterized protein	14.698	9.58179	6.62001	11	0.651911	0.459329	0.450402	0.190905	1.4474	0.564114
Tc00_g026190	Putative Flavonol sulfotransferase-like	73.2174	42.1647	26.3912	24	0.575883	0.243231	0.360449	0.034501	1.59768	0.33968
Tc00_g026200	Hypothetical protein	1.06379	1.73706	5.30901	6	1.6329	0.82183	4.99067	0.375957	0.32719	0.50884
Tc00_g026220	26S proteasome regulatory subunit 4 homolog A	13011.6	19710.7	16044.6	7	1.51485	0.00135126	1.2331	0.106058	1.2285	0.112283
Tc00_g026230	Putative Zinc finger HIT domain-containing protein 3	1831.82	2141.48	1875.44	19	1.16905	0.319417	1.02381	0.882091	1.14186	0.39763
Tc00_g026240	Putative Transcription factor PIF1	379.714	322.167	364.546	22	0.848447	0.49203	0.960055	0.861048	0.883748	0.610059
Tc00_g026270	RNA binding protein, putative	0	13.5393	0	6	13.5393	5.02282e-05	0	1	13.5393	0.000167216
Tc00_g026291	predicted protein (Fragment)	8.88679	4.94587	5.01293	11	0.556541	0.468105	0.564088	0.438883	0.986622	0.957697
Tc00_g026320	Putative Disease resistance protein RGA4	16.9852	29.692	55.1811	10	1.74811	0.112724	3.24877	0.000605765	0.538083	0.0642645
Tc00_g026330	Putative uncharacterized protein	623.832	575.568	518.391	21	0.922633	0.779314	0.830979	0.515139	1.1103	0.71088
Tc00_g026340	Putative uncharacterized protein	1949.19	4108.01	12595.6	8	2.10754	0.0945491	6.46193	2.63378e-05	0.326148	0.0113662
Tc00_g026350	predicted protein	4151.51	4503.51	4523.03	14	1.08479	0.724953	1.08949	0.711507	0.995683	0.985606
Tc00_g026360	Putative Sex determination protein tasselseed-2	9.27929	36.0694	44.3038	10	3.88708	0.0242402	4.77448	0.00971666	0.814138	0.734856
Tc00_g026370	Peptide transporter PTR2	15927.4	18368.4	17157.2	7	1.15326	0.416689	1.07721	0.671941	1.0706	0.697568
Tc00_g026380	Glutamate decarboxylase	4036.67	28265.1	56455.9	2	7.00208	5.70186e-08	13.9857	1.75798e-13	0.500659	0.0525797
Tc00_g026400	predicted protein	164.039	45.5226	26.3852	24	0.27751	0.0319646	0.160847	0.00252213	1.72531	0.375875
Tc00_g026420	Probable potassium transporter 17	4053.44	2888.49	2761.45	19	0.712603	0.353405	0.681262	0.293283	1.046	0.902084
Tc00_g026430	Sodium/hydrogen exchanger 7	11180.3	6523.25	8344.97	13	0.583458	0.00615163	0.746397	0.136837	0.781699	0.210742
Tc00_g026440	Sodium/hydrogen exchanger 7	3470.15	1636.64	2786.04	19	0.471634	0.0978576	0.802859	0.627946	0.587443	0.241765
Tc00_g026450	Putative Nonaspanin (TM9SF)	18389.4	19351.8	17960.8	7	1.05233	0.71103	0.976693	0.864009	1.07744	0.588059
Tc00_g026460	Probable NAD(P)H-dependent oxidoreductase 2	20.4636	17.9558	7.91365	18	0.877454	0.778406	0.386719	0.0435361	2.26897	0.0824502
Tc00_g026510	Putative uncharacterized protein	5.83907	8.3451	13.5415	11	1.42918	0.52396	2.31913	0.107711	0.616259	0.332752
Tc00_g026520	Putative phagocytic receptor 1b	8022.17	7820.59	8731.75	13	0.974873	0.939796	1.08845	0.801509	0.89565	0.743738
Tc00_g026570	Probable receptor-like protein kinase At2g42960	515.092	307.384	291.973	22	0.596755	0.0670979	0.566838	0.0452893	1.05278	0.861943
Tc00_g026580	predicted protein	700.952	2803.75	3191.15	15	3.99992	0.00130354	4.55259	0.000436545	0.878604	0.762655
Tc00_g026620	Putative uncharacterized protein	2883.49	3044.65	2986.1	19	1.05589	0.808568	1.03559	0.876362	1.01961	0.930983
Tc00_g026630	Hypothetical protein	0	1.43087	9.55623	6	1.43087	NA	9.55623	NA	0.149732	NA
Tc00_g026640	Hypothetical protein	8.45891	31.1556	33.2908	10	3.68318	0.0192231	3.93559	0.0135483	0.935863	0.891546
Tc00_g026710	Pentatricopeptide repeat-containing protein At1g80270, mitochondrial	2669.75	2159.67	1732.25	19	0.808942	0.406145	0.648844	0.0902156	1.24674	0.387735
Tc00_g026720	Putative U-box domain-containing protein 35	506.17	378.489	520.563	21	0.747751	0.076825	1.02844	0.870229	0.727076	0.0544766
Tc00_g026730	Pentatricopeptide repeat-containing protein At3g42630	540.777	351.031	379.418	21	0.649124	0.146687	0.701616	0.235869	0.925184	0.791588
Tc00_g026740	Glutaminyl-tRNA synthetase	6719.77	7257.08	6413.41	13	1.07996	0.533218	0.954409	0.706396	1.13155	0.317689
Tc00_g026750	Putative Pre-rRNA-processing protein esf1	1056.1	1033.34	1146.86	20	0.978442	0.897184	1.08594	0.634931	0.901011	0.54635
Tc00_g026760	Hypothetical protein	30.2196	11.8645	23.4394	10	0.39261	0.0232393	0.775637	0.515357	0.506177	0.10997
Tc00_g026770	Putative Protein Mpv17	87.0062	42.6201	49.5345	24	0.489851	0.022309	0.569322	0.0726487	0.860412	0.635852
Tc00_g026800	Hypothetical protein	3.27928	1.43905	8.66254	6	0.438831	0.540612	2.6416	0.377247	0.166123	0.135964
Tc00_g026810	Putative uncharacterized protein	76.9494	53.3712	53.4046	24	0.693588	0.21539	0.694022	0.220612	0.999375	0.996771
Tc00_g026820	Putative uncharacterized protein	432.577	636.468	774.324	21	1.47134	0.152407	1.79002	0.0313069	0.821966	0.469917
Tc00_g026830	Glutathione synthetase, chloroplastic	3943.43	4203.72	4252.52	14	1.06601	0.570189	1.07838	0.502838	0.988523	0.918265
Tc00_g026840	Putative predicted protein	805.71	332.563	346.311	22	0.412758	0.0717291	0.429821	0.0860647	0.960303	0.933343
Tc00_g026850	Putative uncharacterized protein	287.826	230.122	219.322	22	0.799516	0.371644	0.761994	0.278979	1.04924	0.848162
Tc00_g026860	Hypothetical protein	758.281	430.355	372.501	22	0.56754	0.197106	0.491243	0.105959	1.15531	0.743366
Tc00_g026970	IAA-amino acid hydrolase ILR1-like 7	8.98638	5.20235	3.57397	12	0.578914	0.438453	0.397709	0.197295	1.45562	0.599852
Tc00_g026980	Momilactone A synthase	14617.2	8884.05	8478.19	13	0.607779	0.133295	0.580014	0.100552	1.04787	0.887862
Tc00_g027040	Probable methyltransferase PMT25	4768.18	5999.21	5146.61	14	1.25817	0.335874	1.07937	0.749059	1.16566	0.5207
Tc00_g027050	Wall-associated receptor kinase 2	1252.75	4825.31	5972.04	8	3.85178	1.25347e-05	4.76715	4.20007e-07	0.807984	0.488903
Tc00_g027080	Hypothetical protein	68.8241	44.3105	44.5844	24	0.643822	0.340014	0.647802	0.34391	0.993856	0.996581
Tc00_g027110	Putative Wall-associated receptor kinase 2	638.66	1661.42	3805.72	15	2.60141	0.0037398	5.95892	5.90272e-08	0.436558	0.0116215
Tc00_g027130	Hypothetical protein	0.57585	5.27238	0.684641	6	9.15582	0.179988	1.18892	0.913573	7.70094	0.216244
Tc00_g027180	Polycomb group protein VERNALIZATION 2	1149.26	2071.17	2176.87	15	1.80219	0.0281114	1.89415	0.0172563	0.951447	0.852454
Tc00_g027190	Putative predicted protein	0	16.616	0	6	16.616	4.94237e-05	0	1	16.616	0.000145586
Tc00_g027200	Putative predicted protein	38.9742	11.5791	6.47468	18	0.297096	0.000669529	0.166127	6.01634e-06	1.78836	0.17756
Tc00_g027210	Putative Methylglutaconyl-CoA hydratase, mitochondrial	2066.34	1204.71	1214.74	20	0.583017	0.0631435	0.587871	0.0675658	0.991742	0.976384
Tc00_g027220	Putative AP2/ERF and B3 domain-containing transcription factor At1g50680	1593.76	943.429	899.628	20	0.591953	0.0129517	0.56447	0.00679095	1.04869	0.822547
Tc00_g027230	Ubiquitin carboxyl-terminal hydrolase isozyme L3	2918.5	3504.3	3738.67	14	1.20072	0.35494	1.28102	0.210974	0.937313	0.744418
Tc00_g027240	Putative predicted protein	8.15112	121.619	228.376	4	14.9205	5.87564e-06	28.0178	1.62219e-08	0.532539	0.254974
Tc00_g027250	Ethylene-responsive transcription factor 1A	15145.2	39638.4	52083.8	7	2.61723	0.029354	3.43897	0.00511381	0.761051	0.534544
Tc00_g027320	Putative Protein of unknown function DUF901	103.549	86.0253	84.1375	23	0.830772	0.584861	0.812541	0.544975	1.02244	0.95141
Tc00_g027330	Formin-like protein 14	872.975	826.722	845.565	21	0.947018	0.926351	0.968602	0.957203	0.977716	0.969081
Tc00_g027450	predicted protein	204.34	134.238	120.089	23	0.656932	0.136283	0.58769	0.0618368	1.11782	0.701475
Tc00_g027460	Cytochrome P450 89A2	1.61178	1.16621	8.88298	6	0.723559	0.82357	5.5113	0.0648301	0.131286	0.0404334
Tc00_g027470	Putative predicted protein	1755.98	2829.55	3104.39	19	1.61138	0.0480615	1.7679	0.0182139	0.911466	0.7004
Tc00_g027500	Hypothetical protein	11.5667	24.4808	28.5148	10	2.11649	0.120917	2.46525	0.056311	0.858531	0.714758
Tc00_g027502	Putative retrotransposable element Tf2 155 kDa protein type 2	7.53875	5.48336	9.56762	11	0.727356	0.648353	1.26912	0.769209	0.573116	0.457738
Tc00_g027540	Putative predicted protein	2.67556	29.849	67.658	5	11.1562	0.000316892	25.2874	7.2387e-07	0.441175	0.159516
Tc00_g027550	predicted protein	8.49845	1.74523	1.0618	12	0.205359	0.208511	0.124941	0.115964	1.64365	0.752284
Tc00_g027600	Hypothetical protein	36.9887	32.463	34.7967	10	0.877647	0.751661	0.94074	0.856304	0.932933	0.894505
Tc00_g027621	Putative gag/pol polyprotein	1.81179	2.62194	5.93239	6	1.44715	0.671031	3.27433	0.193727	0.44197	0.382875
Tc00_g027643	gag-pol polyprotein, putative	3.19569	21.2808	17.5152	5	6.65922	0.0039157	5.48088	0.0111859	1.21499	0.732433
Tc00_g027650	Putative serine/threonine-protein kinase receptor	4.71956	3.52317	7.18755	12	0.746505	0.832269	1.52293	0.731288	0.490177	0.579077
Tc00_g027660	Putative serine/threonine-protein kinase receptor	16.9493	27.2483	35.4124	10	1.60763	0.304871	2.08931	0.116755	0.769457	0.585525
Tc00_g027670	Putative serine/threonine-protein kinase receptor	799.925	1674.69	3064.54	15	2.09356	0.0159758	3.83103	1.16318e-05	0.546474	0.048223
Tc00_g027680	Putative serine/threonine-protein kinase receptor	65.4908	97.6717	119.884	17	1.49138	0.196187	1.83055	0.0543934	0.814718	0.526324
Tc00_g027690	predicted protein	1651.52	2340.59	1773.84	19	1.41723	0.158017	1.07407	0.773169	1.3195	0.261565
Tc00_g027700	Putative RING-H2 zinc finger protein RHA2b	0	6.36856	38.4909	5	6.36856	0.00784329	38.4909	2.01416e-06	0.165456	0.0301159
Tc00_g027710	Putative uncharacterized protein	0	6.0542	8.19834	6	6.0542	0.0189755	8.19834	0.00893961	0.738467	0.785081
Tc00_g027720	Hypothetical protein	8.64339	3.92457	8.20973	11	0.454054	0.295968	0.949828	0.909824	0.478039	0.356495
Tc00_g027760	Aminocarboxymuconate-semialdehyde decarboxylase, putative	576.781	301.196	209.991	22	0.522201	0.186232	0.364073	0.0404616	1.43433	0.466504
Tc00_g027770	Putative uncharacterized protein	4378.11	4488.47	4396.68	14	1.02521	0.930699	1.00424	0.988122	1.02088	0.942552
Tc00_g027780	Putative uncharacterized protein	280.409	392.871	2285.23	9	1.40107	0.582529	8.14963	0.000473052	0.171918	0.00322223
Tc00_g027830	Putative 5-methylthioadenosine/S-adenosylhomocysteine deaminase	2649.49	1642.32	1597.71	19	0.619862	0.0141292	0.603025	0.00950968	1.02792	0.888033
Tc00_g027930	Probable beta-1,3-galactosyltransferase 19	1836.38	6421.96	4867.92	8	3.49708	0.00198673	2.65083	0.0161293	1.31924	0.492641
Tc00_g027931	Putative retrovirus-related Pol polyprotein from transposon TNT 1-94	0	15.1517	8.55683	6	15.1517	8.1736e-05	8.55683	0.00113501	1.77072	0.47805
Tc00_g027970	Hypothetical protein	1003.01	5118.74	5391.89	8	5.10336	5.19806e-07	5.37569	2.23771e-07	0.94934	0.87291
Tc00_g027990	Hypothetical protein	949.099	1023.31	1007.86	20	1.07819	0.694904	1.06191	0.756255	1.01532	0.935194
Tc00_g028070	Transcription factor, putative	47.1555	325.251	294.73	16	6.89742	0.000289298	6.25017	0.000585239	1.10356	0.852984
Tc00_g028080	Putative Myb family transcription factor APL	2.74955	19.097	25.2705	5	6.94549	0.0396351	9.19081	0.0163151	0.7557	0.727544
Tc00_g028100	predicted protein	1517.68	1515.54	1379.38	20	0.998596	0.991861	0.908878	0.47633	1.09871	0.483192
Tc00_g028110	Putative uncharacterized protein	158.829	93.5015	73.6964	23	0.588694	0.152086	0.463999	0.0399203	1.26874	0.530215
Tc00_g028120	Putative uncharacterized protein	641.221	681.918	1043.89	21	1.06347	0.868477	1.62798	0.192862	0.653244	0.255849
Tc00_g028130	Putative Squamosa promoter-binding-like protein 9	7046.71	4686.89	4884.28	14	0.665117	0.229194	0.693129	0.27968	0.959586	0.90344
Tc00_g028140	Putative Coiled-coil domain-containing protein 75	410.147	440.902	452.933	21	1.07499	0.709429	1.10432	0.612129	0.973438	0.892603
Tc00_g028150	Protein STRUBBELIG-RECEPTOR FAMILY 2	10.3709	47.4081	6.01645	10	4.57124	0.00226649	0.580125	0.372292	7.87975	0.000132606
Tc00_g028160	CDK5RAP3-like protein	2143.71	2504.86	2579.75	19	1.16847	0.279899	1.2034	0.199536	0.970971	0.839134
Tc00_g028170	Protein translocase, putative	9239.66	9107.11	9084.87	13	0.985654	0.937691	0.983247	0.926682	1.00245	0.988944
Tc00_g028180	predicted protein	1056.57	717.4	693.726	20	0.678991	0.171748	0.656584	0.137345	1.03413	0.904442
Tc00_g028190	predicted protein	543.397	336.322	324.979	22	0.618925	0.203672	0.59805	0.174479	1.0349	0.93007
Tc00_g028200	Putative TBCC domain-containing protein 1	3500.63	4589.52	4482.14	14	1.31105	0.136261	1.28038	0.17407	1.02396	0.896421
Tc00_g028210	predicted protein	6462.09	11210.2	11578.3	13	1.73477	0.124238	1.79173	0.103625	0.96821	0.92802
Tc00_g028220	TGA10 transcription factor	159.763	535.454	2044.27	9	3.35155	NA	12.7956	NA	0.261929	NA
Tc00_g028230	Putative transposon%2C En%2FSpm-like	36.3927	19.2632	29.4495	10	0.529315	0.185683	0.809215	0.669711	0.654109	0.37421
Tc00_g028320	Beta-glucosidase 42	9837.23	7353.87	7786.16	13	0.747555	0.129076	0.791499	0.222664	0.94448	0.765666
Tc00_g028330	Hypothetical protein	7.1871	3.34555	4.22377	11	0.465494	0.295296	0.587687	0.460165	0.792078	0.766267
Tc00_g028361	Hypothetical protein	0	21.0813	75.9385	5	21.0813	0.000173325	75.9385	9.76434e-08	0.277611	0.101936
Tc00_g028370	Hypothetical protein	0	12.6744	14.8976	6	12.6744	0.00667198	14.8976	0.00390678	0.850768	0.860442
Tc00_g028380	Putative predicted protein	6728.7	8886.43	8682.81	13	1.32068	0.365079	1.29042	0.406342	1.02345	0.939946
Tc00_g028390	Cohesin subunit rad21, putative	337.307	392.01	469.1	16	1.16217	0.836395	1.39072	0.647845	0.835664	0.802397
Tc00_g028500	Hypothetical protein	1383.57	3319.7	1590.53	19	2.39938	0.00280844	1.14959	0.635118	2.08716	0.012002
Tc00_g028510	Hypothetical protein	2014.42	9716.82	3126.36	8	4.82364	0.00031788	1.55199	0.316743	3.10803	0.00935319
Tc00_g028790	T-complex protein 1 subunit zeta	2772.86	2919.6	2537.66	19	1.05292	0.761301	0.915178	0.604303	1.15051	0.411366
Tc00_g028910	predicted protein	0	0.851852	15.0502	6	0.851852	0.362712	15.0502	0.000257793	0.0566007	0.00586041
Tc00_g028940	Kinase, putative	1107.88	1052.14	720.676	20	0.949687	0.840374	0.650499	0.0961785	1.45994	0.14379
Tc00_g028950	ATP binding protein, putative	748.481	450.458	365.812	21	0.60183	0.0933732	0.48874	0.0182072	1.23139	0.493059
Tc00_g029080	Putative Laccase-21	503.391	28023.5	80252.7	2	55.6694	8.58004e-13	159.424	8.67568e-20	0.349191	0.0507551
Tc00_g029090	Hypothetical protein	9.7629	7.56748	4.25861	11	0.775126	0.706263	0.436203	0.226609	1.77699	0.403723
Tc00_g029100	predicted protein	8528.97	10437.2	10925.1	13	1.22373	0.358652	1.28094	0.260277	0.955337	0.835345
Tc00_g029270	Hypothetical protein	20.0958	14.8249	18.5998	10	0.737711	0.522279	0.925555	0.870512	0.797047	0.638261
Tc00_g029310	Putative Pyruvate kinase, cytosolic isozyme	9942.37	7526.19	7483.74	13	0.756981	0.199434	0.752712	0.190599	1.00567	0.979427
Tc00_g029340	Putative uncharacterized protein	5909.21	14349.2	16366.8	13	2.42828	0.0428966	2.76971	0.0200135	0.876727	0.763108
Tc00_g029350	Putative uncharacterized protein	3353	2143.69	1949.51	19	0.639335	0.182461	0.581424	0.10633	1.0996	0.778014
Tc00_g029430	Putative uncharacterized protein	6.73871	2.91145	7.07825	12	0.432049	0.331177	1.05039	0.940953	0.411323	0.300095
Tc00_g029490	Putative uncharacterized protein	429.382	173.016	154.497	22	0.402942	0.0554537	0.359813	0.0316672	1.11987	0.814052
Tc00_g029560	Hypothetical protein	848.635	1444.3	1878.6	15	1.70191	0.264685	2.21367	0.0951496	0.768816	0.579915
Tc00_g029650	Putative predicted protein	2.79567	559.185	104.488	4	200.018	1.90218e-13	37.375	1.60597e-06	5.35167	0.00896203
Tc00_g029730	F-box/kelch-repeat protein At1g55270	951.795	902.42	799.297	20	0.948124	0.773148	0.839778	0.35065	1.12902	0.519016
Tc00_g029750	DEAD-box ATP-dependent RNA helicase 37	4518.88	7904.66	6798.02	13	1.74925	0.0506817	1.50436	0.153632	1.16279	0.598065
Tc00_g029800	Serine/threonine-protein phosphatase PP2A catalytic subunit	3302.58	3525.67	3096.08	14	1.06755	0.657539	0.937473	0.663767	1.13875	0.380289
Tc00_g029940	Putative 66 kDa stress protein	4594.55	3488.03	3435.84	14	0.759168	0.195389	0.747808	0.1722	1.01519	0.943647
Tc00_g030070	predicted protein	228.431	144.219	138.775	23	0.631347	0.0951674	0.607516	0.0716129	1.03923	0.889628
Tc00_g030230	Hypothetical protein	35.3395	39.1741	42.2041	17	1.10851	0.781884	1.19425	0.642351	0.928207	0.850748
Tc00_g030250	Hypothetical protein	0.57585	3.40741	0	6	5.91718	0.42562	0	0.786898	#DIV/0!	0.283054
Tc00_g030260	Hypothetical protein	2.40373	11.8685	11.6498	5	4.93752	0.0397117	4.84653	0.0433537	1.01877	0.977427
Tc00_g030330	Hypothetical protein	0	7.1833	1.0618	6	7.1833	0.00609031	1.0618	0.308307	6.76519	0.0847909
Tc00_g030340	Putative DNA repair and recombination protein RAD54-like	309.068	275.171	362.138	22	0.890324	0.607411	1.17171	0.481498	0.75985	0.224758
Tc00_g030350	predicted protein	66.323	46.4906	29.9651	24	0.700973	0.340884	0.451806	0.0360784	1.55149	0.249543
Tc00_g030360	Putative uncharacterized protein	8910.15	11028.7	11446.4	13	1.23777	0.585694	1.28465	0.521994	0.963506	0.924158
Tc00_g030370	Putative Zinc-binding alcohol dehydrogenase domain-containing protein 2	19966.5	17982.4	19486.1	7	0.900633	0.562175	0.975943	0.892849	0.922833	0.656425
Tc00_g030380	B3 domain-containing protein At3g19184	50.9965	10.123	7.99473	18	0.198505	0.00439092	0.15677	0.00135072	1.26621	0.69339
Tc00_g030400	predicted protein	753.61	457.211	449.378	21	0.606694	0.076321	0.596301	0.0672104	1.01743	0.952399
Tc00_g030410	Putative predicted protein	126.408	132.026	212.995	16	1.04444	0.913342	1.68498	0.182541	0.619853	0.221513
Tc00_g030420	predicted protein	2384.21	3680.64	5161.08	8	1.54376	0.214581	2.1647	0.0271801	0.713153	0.333103
Tc00_g030430	Putative uncharacterized protein	169.264	84.6771	108.651	23	0.500267	0.0803773	0.641904	0.259717	0.779349	0.53672
Tc00_g030440	Presequence protease 2, chloroplastic/mitochondrial	10889.6	11902.8	9986.87	13	1.09304	0.782956	0.917104	0.788769	1.19184	0.586886
Tc00_g030450	Putative Probable gibberellin receptor GID1L3	124.958	155.288	239.592	16	1.24272	0.629606	1.91738	0.150768	0.648134	0.34003
Tc00_g030510	Putative uncharacterized protein	488.02	365.14	312.577	22	0.748207	0.298804	0.640501	0.11106	1.16816	0.578359
Tc00_g030520	mRNA-decapping enzyme-like protein	2148.96	2827.82	2603.32	19	1.3159	0.306167	1.21143	0.474625	1.08624	0.758039
Tc00_g030540	UPF0497 membrane protein 7	9.22819	259.69	160.643	4	28.1409	4.9383e-15	17.4079	2.81454e-11	1.61656	0.224708
Tc00_g030550	Putative uncharacterized protein RP120	632.046	649.483	668.905	21	1.02759	0.842812	1.05832	0.67396	0.970964	0.823968
Tc00_g030560	Peptidyl-prolyl cis-trans isomerase-like 1	2176.57	2027.18	2302.44	19	0.931364	0.754968	1.05783	0.80499	0.88045	0.57635
Tc00_g030570	Probable UDP-N-acetylglucosamine--peptide N-acetylglucosaminyltransferase SPINDLY	3016.69	3319.41	3246.77	14	1.10035	0.708181	1.07627	0.773177	1.02237	0.93147
Tc00_g030641	Putative retrovirus-related Pol polyprotein from transposon TNT 1-94	65.6092	62.0387	52.022	24	0.94558	0.907394	0.792908	0.610555	1.19255	0.694675
Tc00_g030650	Dehydrodolichyl diphosphate synthase 6	164.653	125.361	137.26	23	0.761364	0.435988	0.833635	0.599788	0.913306	0.800873
Tc00_g030670	Ethylene-responsive transcription factor ERF098	0.547989	196.346	123.779	4	358.304	6.63231e-16	225.878	2.83898e-13	1.58627	0.387955
Tc00_g030680	Ethylene-responsive transcription factor ERF098	23.9408	2870.81	3543.46	9	119.913	5.47036e-19	148.009	1.28172e-20	0.810172	0.680815
Tc00_g030720	Ethylene-responsive transcription factor 1B	2351	2800.55	3328.71	19	1.19121	0.612897	1.41587	0.314554	0.841332	0.617237
Tc00_g030721	Hypothetical protein	10.8787	4.30079	8.75773	11	0.395339	0.075339	0.805032	0.67329	0.491085	0.182403
Tc00_g030730	Putative uncharacterized protein	697.517	1499.76	2647.15	15	2.15014	0.00433169	3.7951	6.52439e-07	0.566557	0.0337547
Tc00_g030740	Inorganic phosphate transporter 1-4	1062.97	3733.71	1947.07	15	3.51252	0.000679088	1.83173	0.102251	1.9176	0.0778379
Tc00_g030750	Actin-depolymerizing factor 6	2314.02	1927.17	1914.91	19	0.832823	0.441238	0.827524	0.426244	1.0064	0.979414
Tc00_g030760	Hypothetical protein	277.373	303.821	376.453	22	1.09535	0.709654	1.35721	0.219701	0.807063	0.393027
Tc00_g030770	Putative UPF0420 protein C16orf58 homolog	920.197	1122.65	1200.92	15	1.22001	0.186531	1.30507	0.0783622	0.934821	0.659439
Tc00_g030780	Putative Myb-related protein Myb4	5655.92	16694.8	18258.3	2	2.95173	0.00320349	3.22817	0.00141397	0.914368	0.806978
Tc00_g030790	Putative uncharacterized protein	14.8679	13.5805	8.0872	18	0.913409	0.833229	0.543937	0.20212	1.67926	0.288333
Tc00_g030800	Hypothetical protein	17.8336	14.284	35.4778	10	0.800957	0.542228	1.98937	0.0529835	0.402618	0.0124836
Tc00_g030810	Putative uncharacterized protein	669.79	555.79	584.318	21	0.829797	0.542471	0.872389	0.655006	0.951177	0.871485
Tc00_g030830	predicted protein	3104.16	4766.62	4679.51	14	1.53556	0.0446271	1.50749	0.0546419	1.01861	0.931423
Tc00_g030840	predicted protein	28.3994	11.1404	10.854	18	0.392274	0.28906	0.38219	0.276511	1.02638	0.975989
Tc00_g030850	Legumin A	0	6.02084	2.88932	6	6.02084	0.0473431	2.88932	0.168399	2.08382	0.544308
Tc00_g030860	Putative Patellin-4	99.0262	222.031	196.394	16	2.24215	0.00499208	1.98325	0.0179959	1.13054	0.663617
Tc00_g030870	Putative Structural maintenance of chromosomes protein 1A	6714.81	6693.09	6900.59	13	0.996767	0.990356	1.02767	0.920949	0.96993	0.911364
Tc00_g030880	Protein transporter, putative	3788.21	4206.44	3060.78	14	1.1104	0.668325	0.807975	0.383612	1.3743	0.193798
Tc00_g030890	predicted protein	4281.95	4309.06	3980.26	14	1.00633	0.966266	0.929544	0.632837	1.08261	0.603176
Tc00_g030900	Putative uncharacterized protein	131.099	107.102	100.26	23	0.816955	0.462706	0.764765	0.331633	1.06824	0.810742
Tc00_g030910	Putative SAP-like protein BP-73	2743.4	2679.43	2396.03	19	0.976685	0.842021	0.873383	0.254639	1.11828	0.347584
Tc00_g030920	Auxin-regulated protein-like protein	2305.12	1678.28	1554.61	19	0.728064	0.0230152	0.674415	0.00491754	1.07955	0.587835
Tc00_g030930	U-box domain-containing protein 3	2847.2	1655.12	1653.42	19	0.581316	0.0352728	0.580718	0.0350897	1.00103	0.99773
Tc00_g030990	Putative uncharacterized protein yqjG	3303.3	5417.31	5054.31	14	1.63997	0.0081272	1.53008	0.0229308	1.07182	0.710272
Tc00_g031060	Putative DUF246 domain-containing protein At1g04910	1030.76	970.05	938.127	20	0.941098	0.668842	0.910128	0.50816	1.03403	0.814589
Tc00_g031070	Putative EG45-like domain containing protein	295.253	324.089	475.858	16	1.09767	0.7226	1.61169	0.0655858	0.681064	0.137668
Tc00_g031080	Pentatricopeptide repeat-containing protein At1g52620	183.366	163.012	177.142	16	0.888998	0.770637	0.966055	0.934654	0.920235	0.834442
Tc00_g031220	Putative KH domain-containing protein At4g18375	7948.25	10197.4	11856.2	13	1.28297	0.237238	1.49168	0.0578389	0.860085	0.474588
Tc00_g031230	predicted protein	470.117	369.96	417.725	21	0.786952	0.253445	0.888555	0.571294	0.885654	0.566922
Tc00_g031270	Hypothetical protein	13.0443	12.981	14.4081	10	0.995145	0.986308	1.10455	0.821819	0.90095	0.810658
Tc00_g031280	Hypothetical protein	3.19353	5.14855	3.76255	6	1.61218	0.581701	1.17818	0.888492	1.36837	0.686526
Tc00_g031320	predicted protein	1564.74	1800.06	1110.1	20	1.15039	0.569568	0.709447	0.164655	1.62153	0.0503228
Tc00_g031330	Hypothetical protein	104.821	51.3616	64.7204	24	0.489995	0.0666579	0.617439	0.21489	0.793593	0.557008
Tc00_g031480	Putative Small ubiquitin-related modifier	1530.88	1416.04	1501.05	20	0.924985	0.613458	0.980512	0.896482	0.943369	0.708314
Tc00_g031490	Putative uncharacterized amino-acid permease C15C4.04c	12079.5	37097.8	26732.1	7	3.07113	0.000189934	2.21301	0.00825865	1.38776	0.275414
Tc00_g031500	Putative uncharacterized protein	11.1703	0.876705	3.11573	12	0.0784851	0.00469549	0.278929	0.0976377	0.281381	0.235867
Tc00_g031510	predicted protein	10.6068	6.27732	34.359	5	0.59182	0.562681	3.23933	0.168036	0.182698	0.051071
Tc00_g031520	Hypothetical protein	41.7728	33.82	45.5991	17	0.809617	0.456542	1.0916	0.765091	0.741682	0.305176
Tc00_g031550	Lipid phosphate phosphatase 2	3203.94	6014.67	4474.11	14	1.87727	0.00911241	1.39644	0.167048	1.34433	0.220374
Tc00_g031560	Lipid phosphate phosphatase 1	264.921	163.192	185.334	23	0.616005	0.246811	0.699581	0.390289	0.880533	0.765935
Tc00_g031610	Probable leucine-rich repeat receptor-like protein kinase At5g49770	17443.8	17992.8	19977	7	1.03147	0.899619	1.14522	0.580725	0.900678	0.66998
Tc00_g031640	Putative Probable leucine-rich repeat receptor-like protein kinase At5g49770	94.5332	79.3744	98.9802	23	0.839645	0.499281	1.04704	0.860581	0.801922	0.398801
Tc00_g031660	Probable leucine-rich repeat receptor-like protein kinase At5g49770	2048.62	2215.67	2875.53	19	1.08154	0.758787	1.40364	0.182415	0.770527	0.304838
Tc00_g031670	Hypothetical protein	3.01554	4.20558	7.14793	6	1.39464	0.71794	2.37037	0.337848	0.588363	0.551107
Tc00_g031820	Probable pectate lyase P59	6.45144	22.1906	12.4269	5	3.43963	0.0126687	1.92622	0.205248	1.78569	0.229909
Tc00_g031830	FACT complex subunit SSRP1	7188.77	6677.88	6123.51	13	0.928932	0.543812	0.851816	0.186758	1.09053	0.475704
Tc00_g031870	Putative uncharacterized protein	906.145	7465.74	12240.9	8	8.23901	2.01539e-08	13.5087	4.1111e-12	0.609903	0.185714
Tc00_g031900	Hypothetical protein	3.77154	6.31885	11.0114	6	1.6754	0.491483	2.91959	0.135279	0.573849	0.420218
Tc00_g031930	Hypothetical protein	7.88306	8.92035	10.0657	11	1.13159	0.844918	1.27688	0.663651	0.886209	0.811098
Tc00_g031980	Hypothetical protein	32.354	29.4106	69.2665	17	0.909025	0.801953	2.14089	0.0498733	0.424601	0.0280586
Tc00_g032030	Putative uncharacterized protein	5376.88	3429.36	3975.9	14	0.637798	0.0460483	0.739444	0.180818	0.862536	0.511645
Tc00_g032070	Putative predicted protein	395.668	472.872	533.61	21	1.19512	0.402991	1.34863	0.158873	0.886175	0.56662
Tc00_g032100	Acetylornithine aminotransferase, mitochondrial	6378.15	7375.8	7765.12	13	1.15642	0.295932	1.21746	0.157183	0.949862	0.711679
Tc00_g032110	Putative BRCA1-associated protein	2008.13	3746.87	3817.05	8	1.86585	0.0244989	1.90079	0.0205574	0.981615	0.946508
Tc00_g032120	3-isopropylmalate dehydrogenase, chloroplastic	6604.86	7582.82	7349.02	13	1.14807	0.306491	1.11267	0.429796	1.03181	0.815993
Tc00_g032130	Pentatricopeptide repeat-containing protein At1g80550, mitochondrial	326.491	174.923	237.723	22	0.535767	0.0702008	0.728115	0.35875	0.735827	0.373337
Tc00_g032202	Putative retrovirus-related Pol polyprotein from transposon TNT 1-94	2.72761	0.579019	5.85429	6	0.212281	0.419126	2.14631	0.554956	0.0989051	0.161953
Tc00_g032330	Putative uncharacterized protein	2009.04	1785.57	1552.3	19	0.888767	0.702998	0.772655	0.403572	1.15028	0.649821
Tc00_g032370	Hypothetical protein	8.23904	2.89068	6.93862	12	0.350852	0.117267	0.842164	0.777874	0.416608	0.205486
Tc00_g032500	Auxin efflux carrier component 1	415.517	154.948	72.3252	23	0.372905	0.100567	0.174061	0.00406958	2.14238	0.217392
Tc00_g032570	Putative transporter ZK637.1	2073.05	1286.12	1339.42	20	0.620401	0.00777689	0.646113	0.0150943	0.960205	0.818862
Tc00_g032593	Putative retrotransposon protein, identical	10.7344	5.15264	9.95618	11	0.48001	0.213633	0.927498	0.859938	0.517532	0.292411
Tc00_g032610	Putative Subtilisin-like protease	2789.47	15787.6	14084.6	2	5.65971	2.99759e-07	5.04919	1.70725e-06	1.12092	0.735205
Tc00_g032630	predicted protein	603.384	20426.8	24835.8	2	33.8538	3.88457e-14	41.1609	1.33429e-15	0.822474	0.669478
Tc00_g032690	Putative gag/pol polyprotein (Fragment)	1.12384	18.6177	20.3991	5	16.5661	0.00013803	18.1512	7.74996e-05	0.912672	0.871267
Tc00_g032810	Putative predicted protein	2.24768	53.0649	83.5322	5	23.6087	2.13686e-05	37.1638	8.26357e-07	0.635263	0.482194
Tc00_g032862	Putative RNA-directed DNA polymerase (Reverse transcriptase); Ribonuclease H; Endonuclease/exonuclease/phosphatase	0	4.68518	6.80561	6	4.68518	0.108496	6.80561	0.0554189	0.68843	0.756411
Tc00_g033010	Putative Enhancer of rudimentary	35.4737	35.113	32.229	10	0.989834	0.949706	0.908533	0.760822	1.08949	0.810097
Tc00_g033030	Putative Laccase-15	74740.2	373509	483766	1	4.99743	0.000361758	6.47264	3.41236e-05	0.772085	0.563583
Tc00_g033080	Putative Laccase-14	656.95	92.078	27.0632	24	0.14016	0.0043238	0.0411953	7.13281e-06	3.40233	0.099659
Tc00_g033120	Putative Laccase-14	2960.48	1349.15	822.341	20	0.455721	0.028674	0.277773	0.000374458	1.64062	0.170493
Tc00_g033140	Putative predicted protein	27.4706	22.7115	25.3462	10	0.826756	0.660239	0.922666	0.868684	0.896051	0.787252
Tc00_g033180	Putative predicted protein	4080.86	4617.18	3635.8	14	1.13142	0.72713	0.89094	0.74434	1.26992	0.499683
Tc00_g033200	Putative predicted protein	7120.68	9167.12	11355.3	13	1.28739	0.665726	1.5947	0.423846	0.807297	0.713062
Tc00_g033220	Hypothetical protein	28733.3	50033	66634.7	1	1.74129	0.147979	2.31907	0.0281313	0.750855	0.45401
Tc00_g033591	predicted protein	67.6197	56.6385	46.9779	24	0.837604	0.61946	0.694737	0.306336	1.20564	0.597581
Tc00_g033600	Putative Protein STIP1 homolog	209.253	133.115	118.539	23	0.636141	0.184037	0.566485	0.0991923	1.12296	0.746127
Tc00_g033650	60S ribosomal protein L34, putative	330.359	1457.48	1363.8	15	4.41182	0.000301127	4.12824	0.000558048	1.06869	0.87083
Tc00_g033660	Putative Ribosomal protein L34e	3692.25	3522.29	2984.66	14	0.953968	0.869471	0.80836	0.457086	1.18013	0.562394
Tc00_g033690	Putative AP2/ERF and B3 domain-containing protein Os01g0140700	26.2046	72.3212	21.8948	10	2.75986	0.00356747	0.83553	0.645151	3.30313	0.000965098
Tc00_g033700	Probable beta-1,3-galactosyltransferase 14	778.019	754.801	608.577	21	0.970157	0.889344	0.782213	0.247771	1.24027	0.309666
Tc00_g033710	Putative uncharacterized protein	2650.63	2561.77	2439.81	19	0.966478	0.885083	0.920465	0.727211	1.04999	0.838114
Tc00_g033720	Putative Protein thiJ	19693	11581.8	11133.5	7	0.588119	0.105128	0.565353	0.0816925	1.04027	0.904078
Tc00_g033830	Hypothetical protein	6.48363	9.2303	14.1847	11	1.42363	0.570439	2.18778	0.197223	0.650722	0.470707
Tc00_g033840	predicted protein	3592.2	3439.59	3200.76	14	0.957516	0.727901	0.89103	0.353393	1.07462	0.56188
Tc00_g033850	Probable LRR receptor-like serine/threonine-protein kinase At1g53440	1609.09	8999.01	10567.1	8	5.5926	3.65387e-06	6.5671	4.11139e-07	0.851609	0.664457
Tc00_g033870	uncharacterized protein At3g15000, mitochondrial	26636.3	20109.3	16320	7	0.754961	0.0883389	0.612699	0.0029816	1.23219	0.205684
Tc00_g033880	Putative uncharacterized protein	10.2422	8.12197	11.5915	11	0.792993	0.67608	1.13174	0.786387	0.700685	0.497768
Tc00_g033890	Hypothetical protein	826.37	7633.88	39371.2	8	9.23784	NA	47.6435	NA	0.193895	NA
Tc00_g033900	Hypothetical protein	4.25948	7.73337	35.6658	5	1.81557	0.544073	8.37329	0.0174733	0.216829	0.0767914
Tc00_g033920	Fiber protein Fb17 (Fragment)	6437.5	6672.69	4727.25	13	1.03653	0.784789	0.734331	0.0188551	1.41154	0.00877945
Tc00_g034040	Probable DNA primase large subunit	366.89	129.372	126.416	23	0.352617	3.55473e-05	0.344562	2.82682e-05	1.02338	0.94252
Tc00_g034050	Hypothetical protein	1.1517	3.98643	8.88298	6	3.46134	0.404866	7.71293	0.126711	0.448771	0.487273
Tc00_g034060	50S ribosomal protein L18, chloroplastic	5327.85	3350.34	3213.01	14	0.628835	0.111493	0.60306	0.0827645	1.04274	0.885842
Tc00_g034070	Putative uncharacterized WD repeat-containing protein C1672.07	2049.72	1587.63	1622.02	19	0.774562	0.345654	0.791338	0.388235	0.978801	0.936307
Tc00_g034080	Lanosterol synthase	39.4388	23.0424	22.174	10	0.584257	0.118397	0.562238	0.115114	1.03916	0.973322
Tc00_g034090	Cycloartenol synthase	28.7322	24.0604	19.8126	10	0.8374	0.659845	0.68956	0.349619	1.2144	0.618743
Tc00_g034102	Putative retrovirus-related Pol polyprotein from transposon TNT 1-94	7.40697	2.28272	4.83303	11	0.308186	0.389657	0.652497	0.740972	0.472317	0.596558
Tc00_g034180	predicted protein	110.612	27.1616	30.0348	24	0.245558	2.709e-06	0.271534	1.66538e-05	0.904337	0.737119
Tc00_g034190	predicted protein	2110.41	2953.66	3003.04	19	1.39957	0.0899056	1.42297	0.0753414	0.983559	0.933827
Tc00_g034230	Calcium-dependent protein kinase 1	114.027	12066.2	43996.6	3	105.819	NA	385.843	NA	0.274253	NA
Tc00_g034240	Putative uncharacterized protein	1288.74	492.58	362.647	21	0.382217	0.00949045	0.281396	0.000641391	1.35829	0.41103
Tc00_g034250	Fasciclin-like arabinogalactan protein 17	1242.59	672.989	693.794	20	0.541602	0.00197473	0.558345	0.00323682	0.970014	0.884506
Tc00_g034290	predicted protein	9930.54	9438.94	10060.2	13	0.950497	0.781333	1.01305	0.94374	0.938249	0.727775
Tc00_g034470	predicted protein	5340.8	4976	4274.92	14	0.931697	0.538114	0.800428	0.0532154	1.164	0.187722
Tc00_g034500	Phd finger protein, putative	2985.93	1884.09	1947.87	19	0.630989	0.0739296	0.65235	0.0975808	0.967256	0.896715
Tc00_g034510	Putative uncharacterized protein	3.2836	25.1427	125.974	5	7.65703	0.00114153	38.3645	7.79346e-10	0.199586	0.00264903
Tc00_g034540	Hypothetical protein	4.14747	2.90327	2.81964	6	0.700011	0.813838	0.679847	0.802801	1.02966	0.988684
Tc00_g034710	Putative uncharacterized protein	6014.25	4711.47	4888.33	14	0.783384	0.291347	0.812791	0.37046	0.963819	0.873363
Tc00_g034720	Glucan endo-1,3-beta-glucosidase 6	1801.53	812.801	662.595	20	0.451174	0.0427162	0.367796	0.0109734	1.22669	0.604548
Tc00_g034770	Putative uncharacterized protein	810.123	678.528	555.926	21	0.837562	0.440663	0.686224	0.101732	1.22054	0.386524
Tc00_g034780	Probable dolichyl pyrophosphate Glc1Man9GlcNAc2 alpha-1,3-glucosyltransferase	2239.96	2711.57	2380.41	19	1.21054	0.170001	1.0627	0.664036	1.13912	0.349291
Tc00_g034840	predicted protein	1779.97	1341.11	1432.9	20	0.753446	0.0790119	0.805011	0.178362	0.935945	0.682907
Tc00_g034860	Putative tRNA pseudouridine synthase A	2020.06	2321.62	2536.99	19	1.14928	0.409295	1.2559	0.176841	0.915111	0.599173
Tc00_g034870	Putative UPF0481 protein At3g47200	649.455	610.681	718.093	21	0.940298	0.740402	1.10569	0.59615	0.850421	0.390063
Tc00_g034960	Hypothetical protein	17.5647	32.2482	34.7013	10	1.83596	0.276787	1.97562	0.230063	0.929308	0.907983
Tc00_g035070	Putative Secologanin synthase	1033.18	927.082	489.108	20	0.897311	0.715192	0.473402	0.0122496	1.89545	0.0323756
Tc00_g035080	Hypothetical protein	38.7075	43.4586	33.1391	17	1.12274	0.688856	0.856143	0.58209	1.3114	0.349613
Tc00_g035090	26S proteasome non-ATPase regulatory subunit 2	22196.5	24048.5	21408.9	7	1.08344	0.575542	0.964516	0.800782	1.12329	0.416716
Tc00_g035110	Hypothetical protein	4.59945	10.1355	5.40149	11	2.20363	0.334471	1.17438	0.872274	1.87643	0.426788
Tc00_g035120	Hypothetical protein	558.534	331.738	309.517	22	0.593945	0.376158	0.554159	0.316589	1.0718	0.907076
Tc00_g035130	Putative Two-component response regulator-like APRR2	310.332	139.884	98.7747	23	0.450756	0.0580323	0.318288	0.0068308	1.41619	0.415486
Tc00_g035180	predicted protein	2391.84	3502.42	3189.04	14	1.46432	0.0583711	1.3333	0.153694	1.09827	0.641507
Tc00_g035340	F-box/ankyrin repeat protein SKIP35	8369.35	8493.46	8135.89	13	1.01483	0.912306	0.972105	0.83128	1.04395	0.74663
Tc00_g035350	predicted protein	5735.91	7854.61	8164.11	13	1.36938	0.412674	1.42333	0.357656	0.96209	0.919817
Tc00_g035360	Putative Desiccation protectant protein Lea14 homolog	31178.5	23603	21239	7	0.757029	0.316574	0.681208	0.16722	1.1113	0.704177
Tc00_g035370	Putative uncharacterized protein	2142.04	1270.62	1189.93	20	0.593182	0.0193745	0.55551	0.00860307	1.06781	0.771257
Tc00_g035390	6,7-dimethyl-8-ribityllumazine synthase, chloroplastic	5919.05	5419.41	4846.72	14	0.915588	0.682431	0.818835	0.353455	1.11816	0.603919
Tc00_g035400	Poly(ADP-ribose) glycohydrolase 1	3153.63	1936.03	2184.64	19	0.613907	0.00151347	0.692738	0.0170991	0.886203	0.432507
Tc00_g035440	Putative Nicalin-1	2387.48	2275.44	2218.14	19	0.953071	0.847333	0.92907	0.768754	1.02583	0.919142
Tc00_g035450	Putative uncharacterized protein	1302.36	1930.8	1968.33	19	1.48253	0.0858301	1.51135	0.0720567	0.980933	0.93499
Tc00_g035460	mRNA-decapping enzyme-like protein	1006.73	1468.57	1072.56	15	1.45876	0.100094	1.06539	0.782892	1.36922	0.171649
Tc00_g035470	predicted protein	7252.23	11973.4	11810.8	13	1.65099	0.0490866	1.62857	0.0556001	1.01377	0.95727
Tc00_g035490	Putative uncharacterized protein RP120	1536.91	2086.55	2312.8	19	1.35763	0.085372	1.50484	0.0215117	0.902175	0.562457
Tc00_g035500	Capsanthin/capsorubin synthase, chromoplast	2789.32	1707.92	1744.17	19	0.612307	0.0912188	0.625301	0.106241	0.97922	0.941611
Tc00_g035510	Vesicle-associated membrane protein 714	2935.58	2957.92	2670.45	19	1.00761	0.964157	0.909686	0.568015	1.10765	0.538132
Tc00_g035520	DNA binding protein, putative	1823.32	7792.65	8072.11	8	4.27388	2.98473e-05	4.42715	1.90307e-05	0.965379	0.919141
Tc00_g035530	Calcium-dependent protein kinase 1	5045.06	8141.92	8028.57	13	1.61384	0.0364645	1.59137	0.0423131	1.01412	0.951294
Tc00_g035540	Putative predicted protein	6771.23	7697.03	7468.22	13	1.13673	0.64765	1.10293	0.726646	1.03064	0.914469
Tc00_g035550	Putative Prefoldin subunit 1	14609.4	11102	10889.5	13	0.759919	0.386705	0.745377	0.354128	1.01951	0.951334
Tc00_g035560	Fasciclin-like arabinogalactan protein 17	290.93	76.8617	90.7326	23	0.264193	7.32351e-07	0.311871	1.43963e-05	0.847123	0.552796
Tc00_g035610	Hypothetical protein	6.4793	6.08314	6.08043	11	0.938858	0.929323	0.93844	0.866635	1.00045	0.936563
Tc00_g035620	Hypothetical protein	6.78708	5.79772	9.49794	11	0.854229	0.803533	1.39941	0.613749	0.610419	0.45633
Tc00_g035700	predicted protein	1813.12	1747.6	1915.31	19	0.963865	0.834202	1.05637	0.758162	0.912435	0.605314
Tc00_g035740	Putative uncharacterized protein	0.547989	3.9946	2.63948	6	7.28957	0.244426	4.81666	0.382106	1.51341	0.771531
Tc00_g035750	Putative ALG-2 interacting protein X	11310.3	25485	20586.9	7	2.25326	0.0104971	1.82019	0.0592674	1.23792	0.501105
Tc00_g035780	Serine/threonine-protein kinase CTR1	4376.96	3676.33	4080.41	14	0.839927	0.44501	0.932249	0.759148	0.900969	0.647701
Tc00_g035940	Fruit protein pKIWI502	1623.26	2040.13	1730.31	19	1.25681	0.189625	1.06595	0.713043	1.17905	0.346029
Tc00_g035970	Putative Probable LRR receptor-like serine/threonine-protein kinase At3g47570	4.20527	5.8229	4.95166	12	1.38467	0.737539	1.17749	0.883897	1.17595	0.850988
Tc00_g035990	Hypothetical protein	57.9394	41.1467	36.7774	24	0.710168	0.272075	0.634755	0.150338	1.11881	0.726081
Tc00_g036140	Putative uncharacterized protein	4.77528	4.92951	10.4871	11	1.0323	0.937338	2.19612	0.225645	0.470056	0.261891
Tc00_g036250	Hypothetical protein	13.5059	14.3785	12.8305	10	1.06461	0.916344	0.949988	0.90611	1.12066	0.825624
Tc00_g036321	retrotransposon protein, putative, unclassified	7.7703	10.3713	21.657	5	1.33474	0.665283	2.78714	0.109702	0.478892	0.244555
Tc00_g036410	Putative uncharacterized protein	30.7397	9.04418	11.7575	10	0.294218	0.0186161	0.382487	0.0700548	0.769224	0.597869
Tc00_g036430	Putative uncharacterized protein	4364.03	6779.83	7491.38	13	1.55357	0.117085	1.71662	0.0545617	0.905018	0.722361
Tc00_g036520	Putative Omega-hydroxypalmitate O-feruloyl transferase	153.58	106.662	106.268	23	0.694504	0.440186	0.691939	0.430855	1.00371	0.986506
Tc00_g036580	Prolyl 4-hydroxylase alpha subunit, putative	2959.31	7289.38	9628.26	8	2.4632	0.0123216	3.25355	0.00104936	0.757081	0.43879
Tc00_g036660	Nodulin-21	241.659	125.219	59.7945	23	0.518165	0.266614	0.247433	0.0198738	2.09416	0.222471
Tc00_g036680	predicted protein	449.503	321.376	267.542	22	0.714958	0.280921	0.595195	0.0958597	1.20122	0.556288
Tc00_g036690	Putative Protein FAM188A	5886.89	5982.98	6074.22	13	1.01632	0.92303	1.03182	0.850708	0.984978	0.927014
Tc00_g036871	Putative uncharacterized protein	4.56943	3.49047	5.34592	11	0.763874	0.78317	1.16993	0.854482	0.652922	0.648779
Tc00_g036910	Hypothetical protein	7.25883	5.78954	7.91365	11	0.797586	0.740944	1.09021	0.911875	0.73159	0.663351
Tc00_g037010	Putative uncharacterized protein	107.914	51.2629	37.4488	24	0.475033	0.00891161	0.347023	0.000306744	1.36888	0.300918
Tc00_g037020	Metalloendoproteinase 1	8163.22	28628.3	40469.7	2	3.50699	0.000830748	4.95757	1.97792e-05	0.707401	0.35493
Tc00_g037060	Probable NAD(P)H-dependent oxidoreductase 1	94.4192	26.0621	24.8879	24	0.276025	0.00276568	0.26359	0.00223606	1.04718	0.931333
Tc00_g037061	Putative retrovirus-related Pol polyprotein from transposon TNT 1-94	13.5564	15.3668	14.2148	10	1.13355	0.847725	1.04857	0.953859	1.08104	0.89456
Tc00_g037080	Probable NAD(P)H-dependent oxidoreductase 1	914.153	829.969	898.266	20	0.90791	0.545405	0.982621	0.90978	0.923968	0.624405
Tc00_g037090	Putative uncharacterized protein	18600.2	19123.2	19916.7	7	1.02812	0.823666	1.07078	0.582439	0.960159	0.743679
Tc00_g037101	Putative retrotransposon gag protein	23.3086	20.5321	18.0199	10	0.880882	0.716974	0.773101	0.486313	1.13941	0.736681
Tc00_g037110	Hypothetical protein	2.43969	4.57362	5.03572	6	1.87468	0.640969	2.06408	0.567504	0.908236	0.915822
Tc00_g037130	Putative Zinc finger MYND domain-containing protein 15	428.495	338.526	325.471	22	0.790036	0.136361	0.759568	0.0808601	1.04011	0.792591
Tc00_g037140	Two-component response regulator ARR4	357.724	280.475	343.59	22	0.784056	0.371733	0.960489	0.878018	0.816309	0.460804
Tc00_g037160	predicted protein	301.679	2628.62	6486.75	3	8.71329	0.000160804	21.5021	6.91682e-08	0.405229	0.105161
Tc00_g037170	predicted protein	1772.73	1064.27	928.094	20	0.600356	0.0589459	0.523539	0.0166916	1.14673	0.612919
Tc00_g037180	Germin-like protein subfamily 1 member 1	24.581	26.2764	20.5207	10	1.06897	0.834548	0.834819	0.543323	1.28048	0.422024
Tc00_g037190	Probable galacturonosyltransferase-like 9	740.643	8537.19	7628.09	8	11.5267	1.31186e-05	10.2993	3.27628e-05	1.11918	0.837781
Tc00_g037200	Pyruvate dehydrogenase E1 component subunit alpha-1, mitochondrial	13849.6	23001.8	22532.5	7	1.66083	0.00434584	1.62694	0.00622531	1.02083	0.9076
Tc00_g037210	Helicase, putative	1201.97	2813.82	1971.59	15	2.34101	0.00459359	1.6403	0.0994025	1.42718	0.235722
Tc00_g037220	Paired amphipathic helix protein Sin3	8688.2	13413.5	10292.7	13	1.54387	0.212002	1.18467	0.626365	1.30321	0.446554
Tc00_g037280	Methyl binding domain protein	2142.29	3124.74	3212.02	19	1.4586	0.107323	1.49934	0.0840921	0.972827	0.906532
Tc00_g037360	Hypothetical protein	6.41924	25.176	27.0945	5	3.92196	0.0113079	4.22082	0.00717818	0.929193	0.866369
Tc00_g037420	Putative uncharacterized protein	73.5484	22.864	61.81	17	0.31087	0.0517435	0.840399	0.771205	0.369908	0.0986948
Tc00_g037430	Putative 3-oxo-5-alpha-steroid 4-dehydrogenase 1	138.82	57.5679	106.733	23	0.414696	0.0160185	0.768859	0.47224	0.539365	0.0923663
Tc00_g037510	Ubiquitin carboxyl-terminal hydrolase 12	9427.99	8561.84	9434.67	13	0.90813	0.734215	1.00071	0.997967	0.907487	0.73232
Tc00_g037520	Hypothetical protein	4.01335	8.67161	11.2906	6	2.16069	0.420326	2.81327	0.259364	0.768037	0.746392
Tc00_g037530	Putative uncharacterized protein	18.0974	41.3457	33.7896	10	2.28462	0.0464215	1.8671	0.140316	1.22362	0.614634
Tc00_g037590	U6 snRNA-associated Sm-like protein LSm3	3652.57	4048.56	3716.62	14	1.10841	0.617263	1.01754	0.933216	1.08931	0.677613
Tc00_g037610	Transcription factor, putative	1870.91	1931.11	2067.38	19	1.03218	0.88305	1.10501	0.641024	0.934087	0.749646
Tc00_g037620	predicted protein	9998.48	5320.51	6045.12	13	0.532132	0.00860611	0.604604	0.0361313	0.880133	0.595016
Tc00_g037630	Hypothetical protein	361.414	222.912	241.626	22	0.616777	0.227317	0.668557	0.313636	0.92255	0.842626
Tc00_g037660	Putative uncharacterized protein	68.4011	34.1507	36.2945	24	0.499271	0.0267141	0.530613	0.0451822	0.940934	0.848716
Tc00_g037670	Putative IMP dehydrogenase/GMP reductase (Fragment)	4.89105	13.4814	7.46681	11	2.75634	0.116122	1.52663	0.499824	1.80551	0.379132
Tc00_g037680	Hypothetical protein	37.1266	29.7669	54.8628	17	0.801767	0.527253	1.47772	0.264798	0.542569	0.0836608
Tc00_g037690	Glyceraldehyde-3-phosphate dehydrogenase, cytosolic	10833.2	18552	18480.4	7	1.71251	0.00553819	1.7059	0.00589315	1.00387	0.983954
Tc00_g037730	Putative uncharacterized protein	5.35546	13.1752	6.03989	11	2.46014	0.181565	1.1278	0.902407	2.18136	0.23313
Tc00_g037750	DNA repair protein rad9, putative	185.106	138.999	153.72	23	0.750916	0.160805	0.830441	0.370778	0.904238	0.619139
Tc00_g037760	40S ribosomal protein S21	3687.07	4095.34	3346.26	14	1.11073	0.604021	0.907567	0.632538	1.22386	0.319048
Tc00_g037860	DNA repair protein rad9, putative	28.418	23.1091	29.1937	10	0.813185	0.61893	1.02729	0.942926	0.791578	0.573807
Tc00_g037870	40S ribosomal protein S21	10870.8	11550.1	9282.79	13	1.06249	0.821267	0.853922	0.556573	1.24425	0.415754
Tc00_g037900	Putative predicted protein	2698.6	2566.72	2532.13	19	0.951129	0.765454	0.938311	0.703754	1.01366	0.934595
Tc00_g037930	Hypothetical protein	3022.35	1920.82	2001.41	19	0.635541	0.0141862	0.662203	0.0258099	0.959737	0.824315
Tc00_g037960	Hypothetical protein	930.429	954.67	941.588	20	1.02605	0.88571	1.01199	0.945782	1.01389	0.939854
Tc00_g037970	Putative uncharacterized protein	12.0384	30.5608	13.9301	10	2.5386	0.0163244	1.15713	0.718161	2.19387	0.0475281
Tc00_g037980	Similarity to unknown protein	522.438	537.9	601.036	21	1.0296	0.95208	1.15044	0.768332	0.894956	0.814656
Tc00_g037990	Hypothetical protein	9.09857	11.8892	16.8056	11	1.30672	0.729607	1.84706	0.393996	0.707459	0.61273
Tc00_g038000	Putative uncharacterized protein	1602.57	1549.37	1808.75	19	0.966802	0.852294	1.12866	0.509579	0.856596	0.398085
Tc00_g038010	Putative Protein of unknown function DUF573	1125.8	1037.1	1022.06	20	0.921207	0.691482	0.907848	0.639756	1.01472	0.942996
Tc00_g038020	predicted protein	178.786	741.452	1759.1	9	4.14716	0.022558	9.83918	0.000210531	0.421494	0.153929
Tc00_g038060	Serine/threonine-protein kinase PBS1, putative	5534.24	8021.12	10563.6	13	1.44936	0.132825	1.90877	0.00883338	0.759318	0.264674
Tc00_g038070	Putative uncharacterized protein	1420.43	839.973	1027.6	20	0.59135	0.00876012	0.723439	0.106433	0.817415	0.315342
Tc00_g038080	Putative uncharacterized protein	518.931	415.149	315.613	21	0.800008	0.428291	0.608198	0.0791285	1.31537	0.334875
Tc00_g038090	Hypothetical protein	3.2836	413.603	81.8414	4	125.96	1.40185e-27	24.9243	2.38386e-12	5.05371	1.34232e-05
Tc00_g038100	Putative Transcription factor BIM2	1918.5	2407.73	2301.3	19	1.25501	0.299296	1.19953	0.406389	1.04624	0.835821
Tc00_g038110	Putative uncharacterized protein	3031.24	3727.92	3475.75	14	1.22983	0.348973	1.14664	0.535067	1.07255	0.751994
Tc00_g038120	Putative Light chain 3 (LC3)	768.108	686.857	640.543	21	0.89422	0.652035	0.833923	0.462326	1.0723	0.776144
Tc00_g038130	Auxin transport protein	24822.7	18422.2	18908.9	7	0.742152	0.138573	0.761759	0.176545	0.974261	0.896901
Tc00_g038200	Hypothetical protein	16.1251	4.90434	2.80825	12	0.304143	0.159286	0.174154	0.0490858	1.74641	0.56632
Tc00_g038240	Putative uncharacterized protein	1741.55	1429.63	1276.98	20	0.820892	0.190058	0.733242	0.0403535	1.11954	0.458688
Tc00_g038250	Hypothetical protein	4.07932	3.77148	9.57902	11	0.924535	0.928903	2.34819	0.286523	0.393723	0.251463
Tc00_g038270	E3 ubiquitin-protein ligase At3g02290	2625.44	2496.6	2501.52	19	0.950927	0.746739	0.9528	0.756009	0.998033	0.990429
Tc00_g038280	Putative uncharacterized protein ywbO	2893.75	7112.11	6782.47	8	2.45775	0.00144189	2.34384	0.00254907	1.0486	0.86623
Tc00_g038290	Putative Probable E3 ubiquitin-protein ligase HERC3	610.75	851.48	895.155	21	1.39415	0.0691956	1.46567	0.0364922	0.951209	0.782281
Tc00_g038310	Developmental protein SEPALLATA 1	3562.8	2851.16	2800.25	19	0.800257	0.335073	0.785968	0.297747	1.01818	0.938168
Tc00_g038320	Agamous-like MADS-box protein AGL9 homolog	2873.24	2268.52	2085.92	19	0.789535	0.317136	0.725984	0.175602	1.08754	0.723086
Tc00_g038400	Hypothetical protein	4.1855	5.51671	5.97293	11	1.31805	0.684467	1.42705	0.660726	0.923619	0.97147
Tc00_g038430	Hypothetical protein	12.8385	23.4065	19.2448	10	1.82315	0.102344	1.49899	0.306711	1.21625	0.559206
Tc00_g038530	Putative uncharacterized protein	9.79509	9.33789	3.1968	12	0.953324	0.966476	0.326368	0.178394	2.92101	0.19346
Tc00_g038540	Putative uncharacterized protein	2133.21	2058.12	1975.06	19	0.964798	0.816491	0.925862	0.615822	1.04205	0.787357
Tc00_g038560	Putative Subtilisin-like protease	2099.48	1118.24	981.01	20	0.532625	0.00828542	0.467263	0.00144387	1.13988	0.584056
Tc00_g038580	Putative Pentatricopeptide repeat-containing protein At1g11290	360.929	361.396	283.422	22	1.00129	0.990843	0.785258	0.337006	1.27512	0.331944
Tc00_g038590	Pentatricopeptide repeat-containing protein At3g62470, mitochondrial	1176.26	975.587	897.766	20	0.829397	0.363701	0.763237	0.190192	1.08668	0.687397
Tc00_g038640	Histone H4	1020.26	686.111	1002.52	20	0.672486	0.179491	0.98261	0.950516	0.684388	0.200812
Tc00_g038740	Putative Elongator complex protein 2	2358.72	1785.26	1574.38	19	0.756879	0.170662	0.667474	0.0470272	1.13394	0.537452
Tc00_g038750	predicted protein	20279.2	40987.7	38678.7	7	2.02117	0.0199855	1.90731	0.0327809	1.0597	0.84787
Tc00_g038860	Hypothetical protein	5.89912	8.24171	3.88144	11	1.39711	0.54949	0.65797	0.519475	2.12336	0.22526
Tc00_g039110	Pre-mRNA-splicing factor ATP-dependent RNA helicase PRP16	4834.72	4527.96	4617.53	14	0.93655	0.723355	0.955077	0.804597	0.980602	0.915212
Tc00_g039190	Putative 4-alpha-glucanotransferase	8301.71	4406.4	4735.41	14	0.530782	0.0322115	0.570414	0.0576772	0.930521	0.807664
Tc00_g039520	Putative predicted protein	18.862	16.9551	11.9101	18	0.8989	0.901005	0.631432	0.570458	1.42359	0.657984
Tc00_g039610	Thioredoxin H-type 2	3272.16	2897.21	2488.68	19	0.885412	0.512871	0.76056	0.141318	1.16416	0.414148
Tc00_g039620	ATPase 4, plasma membrane-type	62120.8	35073.7	36431.4	1	0.564605	0.0511023	0.58646	0.0686052	0.962733	0.896894
Tc00_g039650	Putative Inositol hexakisphosphate and diphosphoinositol-pentakisphosphate kinase	2387.92	4819.02	9145.66	8	2.01809	0.0770907	3.82997	0.000707041	0.526919	0.105432
Tc00_g039660	Putative pentatricopeptide repeat-containing protein At3g28640	36.183	23.5147	23.6016	10	0.649883	0.2877	0.652284	0.277919	0.996319	0.974691
Tc00_g039750	Protein transporter, putative	16317.4	46764.4	51036.6	7	2.86592	0.0016444	3.12773	0.000650477	0.916292	0.793512
Tc00_g039760	Hypothetical protein	289.598	420.04	385.858	21	1.45042	0.0231735	1.33239	0.0825901	1.08859	0.600133
Tc00_g039780	Nucleic acid binding protein, putative	374.486	111.962	142.776	23	0.298975	0.00496104	0.381259	0.0243798	0.784177	0.578335
Tc00_g039920	Hypothetical protein	98.2984	131.778	160.716	23	1.34059	0.363398	1.63498	0.128433	0.819941	0.540461
Tc00_g039981	gag/pol polyprotein	2.82353	4.88798	7.31008	6	1.73116	0.590849	2.58899	0.341342	0.668663	0.678625
Tc00_g040000	Putative uncharacterized protein	542.721	385.802	400.223	21	0.710867	0.20437	0.737438	0.256373	0.963968	0.894644
Tc00_g040010	UPF0051 protein ABCI8, chloroplastic	1668.28	1606.06	1662.09	19	0.962705	0.790962	0.996292	0.979428	0.966288	0.811308
Tc00_g040020	Putative uncharacterized protein	69.7847	45.803	31.9716	24	0.656346	0.467344	0.458146	0.179508	1.43261	0.537039
Tc00_g040050	Hypothetical protein	108.901	79.6305	78.5019	24	0.731219	0.589292	0.720855	0.57049	1.01438	0.977615
Tc00_g040060	predicted protein	38.6226	55.3242	154.195	17	1.43243	0.450511	3.99235	0.00355735	0.358794	0.0308648
Tc00_g040070	Regulator of telomere elongation helicase 1 rtel1, putative	831.191	847.238	730.238	21	1.01931	0.952076	0.878544	0.676917	1.16022	0.633679
Tc00_g040080	Putative uncharacterized protein	9.61061	11.7777	6.1786	11	1.22549	0.710527	0.642894	0.438252	1.90621	0.259561
Tc00_g040120	Hypothetical protein	0.487937	4.5818	1.36928	6	9.39013	0.21291	2.80627	0.643642	3.34613	0.432288
Tc00_g040140	Hypothetical protein	298.513	374.3	292.327	22	1.25388	0.246482	0.979277	0.914021	1.28041	0.207912
Tc00_g040150	predicted protein (Fragment)	46.9989	30.6275	29.6814	24	0.651664	0.246299	0.631532	0.22716	1.03188	0.953649
Tc00_g040370	Putative Peptide transporter PTR1	4745.38	2636.16	2368.2	19	0.555521	0.181316	0.499053	0.114204	1.11315	0.808036
Tc00_g040502	Putative uncharacterized protein	0	4.5818	19.1694	6	4.5818	0.0125195	19.1694	2.49117e-05	0.239016	0.0730448
Tc00_g040510	Putative Ulp1 peptidase-like	6.23316	4.0569	7.91365	11	0.650857	0.498988	1.2696	0.712044	0.512646	0.305395
Tc00_g040540	Hypothetical protein	11.6047	2.89477	3.27788	12	0.249448	0.0216747	0.282461	0.0368853	0.883123	0.86445
Tc00_g040550	Putative Probable leucine-rich repeat receptor-like protein kinase At1g35710	81.2121	67.4655	36.8224	24	0.830732	0.635471	0.45341	0.0416565	1.83219	0.117856
Tc00_g040580	Putative Autolysin	1077.15	893.637	796.446	20	0.829633	0.349137	0.739403	0.129533	1.12203	0.561588
Tc00_g040590	60S ribosomal protein L11-2	10037.2	10339.6	8799.44	13	1.03012	0.917092	0.87668	0.644997	1.17503	0.572214
Tc00_g040610	Putative pentatricopeptide repeat-containing protein At4g17915	152.597	139.165	153.825	16	0.91198	0.804794	1.00805	0.983593	0.9047	0.789502
Tc00_g040620	Aspartate aminotransferase, mitochondrial	4684.92	7275.47	7828.79	13	1.55296	0.0145486	1.67106	0.00437277	0.929322	0.684121
Tc00_g040630	Shaggy-related protein kinase zeta	4712.77	3111.92	2995.46	14	0.660316	0.0427167	0.635605	0.0269576	1.03888	0.85222
Tc00_g040650	Serine/threonine-protein kinase PBS1, putative	43.3271	19.0805	14.3469	18	0.440383	0.0848145	0.331129	0.0241882	1.32994	0.582071
Tc00_g040660	Putative 50S ribosomal protein L1	2073.09	1677.4	1438.25	19	0.809129	0.409096	0.693769	0.154383	1.16628	0.549199
Tc00_g040670	Putative uncharacterized protein	1394.73	1337.44	1375.14	20	0.958928	0.781288	0.985956	0.926657	0.972587	0.853195
Tc00_g040680	predicted protein	265.665	175.647	115.616	23	0.66116	0.336743	0.435197	0.0541957	1.51922	0.333952
Tc00_g040700	Multiprotein-bridging factor 1b	6890.85	6768.61	6240.92	13	0.982262	0.930876	0.905682	0.630003	1.08455	0.69288
Tc00_g040740	Pleiotropic drug resistance protein 1	157.643	84.8838	112.606	23	0.538456	0.113561	0.714313	0.388695	0.753811	0.473508
Tc00_g040882	Putative uncharacterized protein	10.4048	18.1996	11.6822	11	1.74915	0.433601	1.12276	0.858863	1.5579	0.548634
Tc00_g040893	Putative retrovirus-related Pol polyprotein from transposon TNT 1-94	3.31956	8.03073	6.01645	11	2.41922	0.241098	1.81242	0.418049	1.3348	0.724791
Tc00_g040990	Serine carboxypeptidase-like 45	1133.54	531.557	421.686	21	0.468935	0.111485	0.372008	0.0380579	1.26055	0.628888
Tc00_g041010	Serine carboxypeptidase-like 45	2260.02	1299.07	1309.61	20	0.574806	0.105808	0.579467	0.111031	0.991956	0.981357
Tc00_g041100	predicted protein	6201.42	4450.68	4917.35	14	0.717687	0.252334	0.792939	0.423537	0.905098	0.730639
Tc00_g041180	U2 small nuclear ribonucleoprotein A'	2954.82	3799.31	3764.54	14	1.2858	0.086768	1.27403	0.0994942	1.00924	0.948566
Tc00_g041200	Hypothetical protein	20.2373	22.0123	29.5538	10	1.08771	0.850307	1.46036	0.30104	0.744821	0.40157
Tc00_g041240	Putative Glycine-rich protein	17.6036	23.0836	24.3721	10	1.3113	0.499312	1.38449	0.393211	0.947133	0.854787
Tc00_g041270	Hypothetical protein	137.903	125.428	165.59	23	0.909532	0.614761	1.20077	0.312189	0.757459	0.133821
Tc00_g041290	Putative uncharacterized protein	2498.85	9763.05	11029.2	8	3.90701	0.000724122	4.41369	0.000229718	0.885203	0.761372
Tc00_g041300	Putative Protein sym-1	1601.47	1613.54	1301.27	20	1.00754	0.965808	0.812542	0.26057	1.23998	0.243143
Tc00_g041420	Putative uncharacterized protein	229.457	171.661	143.799	23	0.748119	0.230742	0.626694	0.0537053	1.19376	0.46216
Tc00_g041430	Photosystem I reaction center subunit IV A, chloroplastic	2012.97	825.903	645.034	20	0.410291	0.00354133	0.320439	0.000198589	1.2804	0.419836
Tc00_g041440	predicted protein (Fragment)	1057.71	2414.68	2482.79	15	2.28294	0.0054724	2.34733	0.00408641	0.972567	0.925051
Tc00_g041450	Putative Probable glutathione S-transferase	302.481	4288.39	3293.05	3	14.1774	1.87604e-10	10.8868	9.97146e-09	1.30226	0.522006
Tc00_g041460	Probable glutathione S-transferase	4113.74	17007.4	12225.8	13	4.13428	3.86684e-08	2.97194	2.47412e-05	1.39111	0.200716
Tc00_g041470	Hypothetical protein	1027.29	785.18	788.061	20	0.764319	0.142753	0.767123	0.149492	0.996344	0.982385
Tc00_g041590	predicted protein	5093.75	8202.56	7096.04	13	1.61032	0.128252	1.39309	0.289907	1.15593	0.643649
Tc00_g041600	Hypothetical protein	4.16348	9.0275	7.00559	11	2.16826	0.258143	1.68263	0.448272	1.28862	0.717806
Tc00_g041640	Putative uncharacterized protein	6.3768	11.7525	13.1115	11	1.84301	0.330198	2.05613	0.237645	0.896349	0.831931
Tc00_g041650	Putative uncharacterized protein	3151.74	2723.72	2722.02	19	0.864196	0.461566	0.863658	0.459373	1.00062	0.996903
Tc00_g041660	Hypothetical protein	5.78711	7.74155	13.4719	11	1.33772	0.740205	2.32791	0.29625	0.574646	0.476708
Tc00_g041750	Hypothetical protein	6.327	12.3233	10.7975	11	1.94774	0.32365	1.70658	0.417232	1.14131	0.865531
Tc00_g041870	Hypothetical protein	19.8308	18.7454	19.2505	10	0.945268	0.873453	0.970739	0.928257	0.973761	0.946644
Tc00_g041960	Putative Probable LRR receptor-like serine/threonine-protein kinase At1g51880	0.547989	3.40741	5.23933	6	6.21802	0.405459	9.56102	0.254537	0.650351	0.758798
Tc00_g041970	Hypothetical protein	1.03593	6.37706	3.65504	6	6.1559	0.0709765	3.52828	0.259179	1.74473	0.502481
Tc00_g041980	Putative PXMP2/4 family protein 4	3.04773	4.04463	4.18892	6	1.3271	0.789783	1.37444	0.750385	0.965554	0.958431
Tc00_g042040	Putative transposon-like protein	94.496	48.1733	58.3508	24	0.509792	0.0363147	0.617495	0.135898	0.82558	0.555399
Tc00_g042220	Hypothetical protein	3.94737	4.34232	12.126	11	1.10005	0.881175	3.07193	0.14378	0.358099	0.191822
Tc00_g042280	Putative uncharacterized protein	1019.07	1372.99	1402.44	15	1.3473	0.117443	1.3762	0.093233	0.979001	0.909133
Tc00_g042290	Expansin-A13	1505.94	892.095	697.398	20	0.592386	0.0401546	0.463099	0.00258365	1.27918	0.335504
Tc00_g042311	Putative gag-pro	0.487937	6.91423	5.62789	6	14.1703	0.0070999	11.534	0.0157515	1.22856	0.785185
Tc00_g042320	Putative Senescence-induced receptor-like serine/threonine-protein kinase	977.057	760.513	846.7	20	0.778371	0.229772	0.866582	0.49025	0.898208	0.610478
Tc00_g042330	Putative Transcription factor bHLH87	10.7388	24.027	6.38221	11	2.23741	0.0798895	0.594315	0.279229	3.76469	0.00607866
Tc00_g042360	Putative Protein EARLY FLOWERING 3	4694.1	3354.08	4753.54	14	0.71453	0.105176	1.01266	0.951754	0.705597	0.0929229
Tc00_g042380	Hypothetical protein	2.58765	7.29045	10.4258	6	2.8174	0.189365	4.02906	0.0652685	0.699269	0.590042
Tc00_g042440	Hypothetical protein	4.45149	1.7037	5.70897	6	0.382727	0.436758	1.28248	0.835152	0.298426	0.325208
Tc00_g042441	Putative uncharacterized protein	10.0589	13.4644	11.6792	11	1.33855	0.646834	1.16108	0.802771	1.15285	0.838454
Tc00_g042450	Receptor serine-threonine protein kinase, putative	6991.02	11869.5	9780.67	13	1.69782	0.0742326	1.39903	0.257549	1.21356	0.513839
Tc00_g042460	Histone-lysine N-methyltransferase ASHH1	1538.95	2191.4	2378.57	19	1.42396	0.0844786	1.54558	0.0335922	0.92131	0.689006
Tc00_g042501	Hypothetical protein	15.4337	6.60869	15.6879	11	0.4282	0.238506	1.01647	0.982761	0.421259	0.232776
Tc00_g042502	Putative retrovirus-related Pol polyprotein from transposon TNT 1-94	6.11739	7.50142	13.4833	11	1.22625	0.743028	2.20409	0.154404	0.556351	0.276132
Tc00_g042510	Ferrochelatase-2, chloroplastic	3500.99	2451.19	2383.81	19	0.700142	0.0890517	0.680896	0.0670012	1.02827	0.89509
Tc00_g042540	21 kDa seed protein	13310.3	4676.85	7902.53	14	0.351371	0.143666	0.593717	0.461578	0.591816	0.467829
Tc00_g042620	Hypothetical protein	0	2.55555	7.32148	6	2.55555	0.16949	7.32148	0.0222462	0.349049	0.361614
Tc00_g042760	Putative Lysine histidine transporter 1	4734.37	5955.69	6456.78	14	1.25797	0.157196	1.36381	0.0560427	0.922392	0.619641
Tc00_g042770	Putative uncharacterized protein	0	7.43536	0	6	7.43536	0.0075558	0	1	7.43536	0.0127064
Tc00_g042780	RNA polymerase II subunit A C-terminal domain phosphatase SSU72	1157.08	1072.68	980.428	20	0.927054	0.729461	0.847328	0.447651	1.09409	0.679203
Tc00_g042792	Putative transposon Ty3-G gag-Pol polyprotein	3.65144	8.05968	2.135	11	2.20726	0.287316	0.584701	0.576073	3.77502	0.112177
Tc00_g042830	predicted protein	2706.99	2620.39	2731.53	19	0.968008	0.898327	1.00907	0.971653	0.959312	0.870318
Tc00_g042860	F6D8.20	140.884	106.193	100.404	23	0.753764	0.358038	0.71267	0.265866	1.05766	0.843927
Tc00_g042870	DCC family protein At1g52590, chloroplastic	1041.19	774.48	844.959	20	0.74384	0.15746	0.811531	0.317793	0.916589	0.679672
Tc00_g042940	Phosphoglycerate mutase, putative	1328.65	1321.05	1297.17	20	0.994275	0.981075	0.976307	0.913425	1.0184	0.932285
Tc00_g042950	Putative Probable Disease resistance protein At5g63020	493.079	834.738	885.276	21	1.69291	0.379621	1.79541	0.328107	0.942913	0.920809
Tc00_g043040	Putative mediator of RNA polymerase II transcription subunit 22	823.422	767.086	685.336	21	0.931583	0.803776	0.832303	0.517878	1.11928	0.690523
Tc00_g043080	predicted protein	5918.2	5024.96	5358.57	14	0.84907	0.43756	0.90544	0.637837	0.937743	0.760039
Tc00_g043120	Hypothetical protein	279.652	210.463	160.485	22	0.752592	0.288588	0.573875	0.0386208	1.31142	0.312636
Tc00_g043130	Putative Tyrosine-protein phosphatase non-receptor type 20	2624.15	2635.93	2592.19	19	1.00449	0.979623	0.98782	0.941721	1.01687	0.921464
Tc00_g043180	Putative uncharacterized protein	12.522	16.1445	13.6869	10	1.28929	0.590897	1.09302	0.84584	1.17956	0.738102
Tc00_g043200	O-linked n-acetylglucosamine transferase, ogt, putative	3453	2258.98	2516.81	19	0.654209	0.0177654	0.728875	0.0775632	0.89756	0.545716
Tc00_g043210	RING-H2 finger protein ATL4E	641.193	503.957	462.656	21	0.785968	0.224848	0.721555	0.101775	1.08927	0.670998
Tc00_g043220	Putative uncharacterized protein	1595.44	1805.01	1588.92	19	1.13136	0.545937	0.995915	0.98343	1.136	0.532652
Tc00_g043270	predicted protein	83.0882	39.6171	44.2364	24	0.476807	0.0526075	0.532402	0.100611	0.895577	0.774661
Tc00_g043280	Sucrose-phosphate synthase 2	437.866	246.249	380.242	22	0.562385	0.208063	0.868398	0.758603	0.647612	0.341694
Tc00_g043310	Putative Probable gibberellin receptor GID1L3	6.73136	13.7624	69.6613	5	2.04452	0.203321	10.3488	5.67593e-06	0.197561	0.00101141
Tc00_g043320	Putative Probable leucine-rich repeat receptor-like protein kinase At1g35710	136.061	100.178	133.877	23	0.736272	0.505375	0.983953	0.974092	0.74828	0.527271
Tc00_g043330	Hypothetical protein	85.0222	76.1368	80.5746	17	0.895493	0.812509	0.947689	0.901118	0.944923	0.910565
Tc00_g043660	predicted protein	3061.85	4925.46	5182.88	14	1.60866	0.0480618	1.69273	0.0286318	0.950333	0.832159
Tc00_g043670	Cysteine proteinase inhibitor 12	18159.8	13999.9	13674	7	0.770927	0.142203	0.752983	0.1095	1.02383	0.894241
Tc00_g043680	Cytochrome P450, putative	5478.17	3918.95	3675.91	14	0.715376	0.309349	0.671011	0.226021	1.06612	0.846041
Tc00_g043690	Putative Microtubule-associated protein%2C MAP65%2FASE1-type	93.9496	23.7454	18.2812	24	0.252746	3.67715e-05	0.194585	2.1382e-06	1.2989	0.477935
Tc00_g043700	Hypothetical protein	4.46317	12.9475	30.4436	5	2.90098	0.299121	6.82108	0.0472678	0.425296	0.343715
Tc00_g043710	predicted protein (Fragment)	118.127	567.444	562.191	16	4.80369	0.000178202	4.75922	0.000195858	1.00934	0.982118
Tc00_g043730	Pentatricopeptide repeat-containing protein At4g19191, mitochondrial	132.956	88.5658	106.566	23	0.666126	0.293143	0.801514	0.570967	0.831086	0.629996
Tc00_g043830	Transcription factor bHLH79	2975.27	1868.1	1728.61	19	0.627876	0.18138	0.580994	0.118965	1.08069	0.823659
Tc00_g043870	Hypothetical protein	11.8626	8.97791	10.6408	11	0.756824	0.588887	0.897004	0.786825	0.843724	0.793518
Tc00_g043890	ATP synthase protein MI25	273.074	236.043	637.7	16	0.864391	0.771988	2.33526	0.0895129	0.370147	0.0469467
Tc00_g043900	Hypothetical protein	0	1.43905	8.04758	6	1.43905	0.291355	8.04758	0.013761	0.178817	0.159163
Tc00_g043920	Hypothetical protein	3.31147	9.73444	17.5041	5	2.93962	0.0978441	5.28589	0.00723786	0.556125	0.294512
Tc00_g043930	Hypothetical protein	6.44278	25.7047	31.9807	5	3.98969	0.068573	4.96381	0.0336286	0.803755	0.758845
Tc00_g043970	Putative Non-specific lipid-transfer protein 4	61.0415	4.02796	2.59324	12	0.0659872	0.000168268	0.0424832	3.12212e-05	1.55325	0.639813
Tc00_g044010	Hypothetical protein	28.7996	10.9049	18.2229	18	0.378646	0.0750177	0.632747	0.405859	0.598416	0.347102
Tc00_g044030	Hypothetical protein	101.941	113.775	83.6821	23	1.11609	0.758027	0.820885	0.58563	1.35962	0.395166
Tc00_g044130	Putative F-box/LRR-repeat protein At4g13965	70.4758	50.1959	46.7233	24	0.712244	0.170902	0.662969	0.106184	1.07432	0.792271
Tc00_g044150	Putative Leucine-rich repeat receptor-like protein kinase PEPR2	35.339	123.204	600.923	16	3.48635	0.00529913	17.0045	1.30164e-10	0.205025	0.000253563
Tc00_g044190	Hypothetical protein	45.4729	12.092	21.5299	10	0.265918	0.000875438	0.473467	0.0589249	0.561639	0.153085
Tc00_g044310	Putative predicted protein	1072.93	878.008	854.048	20	0.818326	0.259736	0.795995	0.200385	1.02805	0.876843
Tc00_g044330	Ethylene-responsive transcription factor ERF003	33.1307	4.62333	4.43216	12	0.139548	0.00844226	0.133778	0.00875976	1.04313	0.995296
Tc00_g044340	Putative Disease resistance RPP13-like protein 1	5.52695	6.10391	4.0436	12	1.10439	0.857016	0.731614	0.675927	1.50952	0.55424
Tc00_g044370	NAC domain-containing protein 90	449.448	3379.05	11202.5	3	7.51822	0.00011153	24.9251	5.32327e-10	0.301633	0.0189663
Tc00_g044430	U-box domain-containing protein 31	9.69692	6.68325	7.76289	12	0.689213	0.670912	0.800552	0.795035	0.860923	0.870395
Tc00_g044440	Protein pelota	4815.63	5151.08	5497.03	14	1.06966	0.580801	1.1415	0.278397	0.937065	0.594903
Tc00_g044460	Putative uncharacterized protein	623.259	599.991	605.787	21	0.962666	0.886695	0.971966	0.916989	0.990432	0.9696
Tc00_g044470	Alpha-1,4-glucan-protein synthase [UDP-forming]	7447.77	7463.15	7352.09	13	1.00207	0.987763	0.987154	0.923937	1.01511	0.911789
Tc00_g044480	Putative uncharacterized protein C2orf64 homolog	291.629	264.826	233.986	22	0.908094	0.769415	0.802344	0.495635	1.1318	0.697788
Tc00_g044570	Putative Cytochrome P450 97B2	1025.92	748.797	951.072	20	0.729876	0.0481246	0.927039	0.631216	0.787319	0.135905
Tc00_g044580	Putative Cc-NBS-lrr resistance protein	648.896	464.136	669.7	21	0.715269	0.626274	1.03206	0.963097	0.69305	0.593919
Tc00_g044590	Leucine-rich repeat-containing protein, putative	79.6599	102.163	123.196	23	1.28249	0.449743	1.54652	0.174014	0.829271	0.545827
Tc00_g044620	Cytochrome P450 71D10	17.2224	23.9351	14.8231	10	1.38977	0.472081	0.860689	0.754705	1.61472	0.309808
Tc00_g044630	Cytochrome P450 71D10	8180.5	4769.69	4268.07	14	0.583056	0.142944	0.521737	0.0773346	1.11753	0.763001
Tc00_g044690	Putative Myrcene synthase, chloroplastic	28.9258	19.1177	77.437	10	0.660922	0.580363	2.67709	0.181971	0.246881	0.059596
Tc00_g044710	Putative Casbene synthase, chloroplastic	2259.97	1455.53	1522.59	19	0.644049	0.122009	0.673721	0.164641	0.955958	0.875817
Tc00_g044720	Cytochrome P450 71D10	750.704	351.16	295.58	21	0.467775	0.00126352	0.393738	8.2891e-05	1.18804	0.47128
Tc00_g044750	Probable carbohydrate esterase At4g34215	393.784	183.646	77.8697	23	0.466362	0.243812	0.197747	0.0148001	2.35837	0.202978
Tc00_g044751	Putative retrovirus-related Pol polyprotein from transposon TNT 1-94	1271.06	1391.69	1442.54	15	1.09491	0.684897	1.13492	0.570035	0.964747	0.871028
Tc00_g044760	D-3-phosphoglycerate dehydrogenase, chloroplastic	111.353	144.781	107.341	23	1.30019	0.319409	0.963965	0.882431	1.3488	0.256896
Tc00_g044770	Probable isoaspartyl peptidase/L-asparaginase 2	88451.1	137849	146133	1	1.55848	0.262197	1.65213	0.204492	0.943313	0.882624
Tc00_g044780	Cyclin-D3-1	1865.07	989.308	1040.27	20	0.530439	0.0100913	0.557762	0.0179136	0.951014	0.838563
Tc00_g044790	Putative uncharacterized protein	802.498	520.7	482.718	21	0.648849	0.233397	0.60152	0.161553	1.07868	0.834552
Tc00_g044800	F-box protein At1g47056	7921.43	14960.5	12648	13	1.88861	0.0198872	1.59668	0.0866638	1.18284	0.538494
Tc00_g044810	Mannose-P-dolichol utilization defect 1 protein homolog	3090.83	4189.73	3835	14	1.35554	0.112073	1.24077	0.260496	1.0925	0.64325
Tc00_g044820	Protein binding protein, putative	1063.27	329.084	700.162	21	0.309502	0.00290254	0.658499	0.2866	0.470011	0.0559323
Tc00_g044830	Putative B3 domain-containing transcription factor NGA4	3.39938	98.796	13.4773	5	29.0629	9.36506e-08	3.96463	0.0445615	7.33055	0.000762122
Tc00_g044860	Putative uncharacterized protein	844.904	553.299	583.23	21	0.654866	0.0900458	0.690292	0.137932	0.94868	0.833861
Tc00_g044880	Putative Reticuline oxidase-like protein	2498.69	22473.7	51072.3	2	8.99419	4.74286e-05	20.4397	1.88839e-08	0.440036	0.120164
Tc00_g044890	Putative Reticuline oxidase-like protein	29.603	43.9961	64.3872	17	1.4862	0.284963	2.17502	0.0347892	0.683305	0.297279
Tc00_g044900	Putative Reticuline oxidase-like protein	13484.5	47516.8	80949.9	1	3.52381	0.00312529	6.00317	2.52936e-05	0.586991	0.208737
Tc00_g044910	Putative Reticuline oxidase-like protein	322.789	717.65	688.858	21	2.22328	0.00235336	2.13408	0.00396301	1.0418	0.874473
Tc00_g044920	Putative Reticuline oxidase-like protein	41543.7	54388.7	63190.8	1	1.30919	0.114594	1.52107	0.0140315	0.860707	0.379621
Tc00_g044921	predicted protein (Fragment)	34.8629	35.9529	46.7449	17	1.03127	0.95584	1.34082	0.36915	0.76913	0.402876
Tc00_g044922	gag/pol polyprotein	0.487937	2.28272	3.71631	6	4.67831	0.505018	7.61637	0.329117	0.614244	0.757471
Tc00_g044970	Putative Reticuline oxidase-like protein	24648.3	178558	234430	1	7.24423	4.39735e-05	9.511	3.26206e-06	0.761669	0.57
Tc00_g044980	Hypothetical protein	45.095	104.009	97.9411	17	2.30645	0.0101118	2.17188	0.0183848	1.06196	0.837738
Tc00_g044981	Putative retrovirus-related Pol polyprotein from transposon TNT 1-94	0	10.8673	1.45036	6	10.8673	0.00666985	1.45036	0.286252	7.49283	0.0996806
Tc00_g044990	Putative Reticuline oxidase-like protein	74.6853	448.226	645.003	9	6.00153	8.18291e-05	8.63628	2.05064e-06	0.69492	0.416429
Tc00_g045000	Hypothetical protein	306.635	222.5	264.078	22	0.725619	0.342268	0.861213	0.66025	0.842554	0.611045
Tc00_g045010	predicted protein	179.454	1271.34	2498.26	9	7.0845	7.39399e-07	13.9215	2.4962e-11	0.50889	0.0842164
Tc00_g045050	Putative 40S ribosomal protein SA	1.79569	6.97211	2.51216	6	3.88268	0.102443	1.39899	0.729229	2.77534	0.206493
Tc00_g045090	Putative TVP38/TMEM64 family membrane protein slr0305	1857.56	3504.19	3884.57	8	1.88645	0.0194706	2.09122	0.00662066	0.902081	0.70451
Tc00_g045100	Patellin-3, putative	1884.52	1449.85	958.179	20	0.769351	0.594807	0.508449	0.171082	1.51313	0.402651
Tc00_g045140	Pentatricopeptide repeat-containing protein At3g09040, mitochondrial	64.4304	58.0531	45.5269	17	0.901021	0.762022	0.706606	0.336369	1.27514	0.51037
Tc00_g045150	Serine carboxypeptidase-like 42	1035.75	692.387	687.133	20	0.66849	0.167796	0.663417	0.160572	1.00765	0.980283
Tc00_g045160	predicted protein	696.413	376.017	347.199	22	0.539933	0.0664486	0.498553	0.0385916	1.083	0.814302
Tc00_g045170	Glycogenin, putative	3317.49	3932.02	3725.44	14	1.18524	0.264354	1.12297	0.446834	1.05545	0.722747
Tc00_g045180	Vacuolar protein sorting-associated protein 45 homolog	2677.6	3025.77	2955.34	19	1.13003	0.479177	1.10373	0.567218	1.02383	0.892534
Tc00_g045220	Putative uncharacterized protein	390.083	1023.65	871.867	21	2.62419	0.0168387	2.23508	0.046412	1.17409	0.690647
Tc00_g045221	Putative copia protein	12.1544	23.5554	24.5655	10	1.93801	0.277113	2.02112	0.243731	0.958881	0.934297
Tc00_g045230	Putative uncharacterized protein	1937.07	5100.04	4032.79	8	2.63286	0.000189366	2.0819	0.0047074	1.26464	0.365014
Tc00_g045330	Callose synthase 9	19945.6	21511.6	22302.5	7	1.07851	0.780118	1.11817	0.67984	0.964534	0.893782
Tc00_g045340	Putative uncharacterized protein	2673.43	4408.47	4183.33	14	1.64899	0.105243	1.56478	0.147023	1.05382	0.86528
Tc00_g045350	Probable plastid-lipid-associated protein 12, chloroplastic	510.156	265.106	215.527	22	0.519656	0.120116	0.422472	0.0412948	1.23004	0.6257
Tc00_g045360	Peroxidase N	6.90718	10.0073	9.43965	11	1.44882	0.639286	1.36664	0.659154	1.06013	0.97976
Tc00_g045390	Hypothetical protein	0.57585	12.29	46.2219	5	21.3423	0.00181003	80.2673	7.57536e-07	0.265891	0.0552835
Tc00_g045400	Peroxidase 15	2192.51	109606	55010.8	2	49.9913	3.3405e-43	25.0903	7.74167e-30	1.99245	0.0148757
Tc00_g045440	Peroxidase 15	11.9535	50.1801	3.88144	11	4.19793	0.0423657	0.324711	0.179901	12.9282	0.000885791
Tc00_g045460	Putative Peroxidase 15	7.17901	12.9936	16.0537	10	1.80994	0.166273	2.2362	0.0655455	0.809384	0.637351
Tc00_g045490	Putative uncharacterized protein	853.782	989.479	997.886	15	1.15894	0.640374	1.16878	0.620682	0.991575	0.977762
Tc00_g045500	Putative uncharacterized protein	1677.62	1845.1	1785.4	19	1.09983	0.605956	1.06424	0.736147	1.03344	0.858367
Tc00_g045550	Putative uncharacterized protein (Fragment)	177.025	155.835	217.006	16	0.880297	0.835595	1.22585	0.741006	0.718112	0.590724
Tc00_g045560	Alanine--glyoxylate aminotransferase 2 homolog 3, mitochondrial	12128.5	9695.51	12342.1	13	0.7994	0.260797	1.01761	0.930266	0.785566	0.225572
Tc00_g045570	Putative Alpha-ketoglutarate-dependent dioxygenase alkB	736.458	521.537	493.053	21	0.708169	0.118122	0.669492	0.0686202	1.05777	0.794382
Tc00_g045580	predicted protein	130.343	79.0517	52.0562	24	0.606491	0.363037	0.39938	0.0980678	1.51858	0.455343
Tc00_g045590	Putative Transcription factor bHLH61	254.719	131.444	163.317	23	0.516034	0.0605094	0.641167	0.205199	0.804835	0.543999
Tc00_g045610	Cationic peroxidase 1	8621.08	3537.81	2153.12	14	0.410368	0.0373209	0.249751	0.00120732	1.64311	0.248017
Tc00_g045630	Lignin-forming anionic peroxidase	1103.67	3759.07	44142.1	8	3.40596	NA	39.9957	NA	0.0851583	NA
Tc00_g045690	Putative uncharacterized protein	0	33.5629	0	6	33.5629	1.16443e-09	0	1	33.5629	1.32271e-08
Tc00_g045700	Putative Disease resistance response protein 206	26.5778	2.33243	0	12	0.0877587	0.0102469	0.0376255	9.60226e-05	#DIV/0!	0.163565
Tc00_g045710	Putative uncharacterized protein	2273.32	2023.13	1866.36	19	0.889947	0.580329	0.820986	0.34914	1.084	0.701348
Tc00_g045740	30S ribosomal protein S9	1221.09	1255.95	1099.73	20	1.02855	0.861299	0.900621	0.526325	1.14205	0.419491
Tc00_g045750	Putative uncharacterized protein C18orf8	3856.94	4157.44	4541.07	14	1.07791	0.735904	1.17738	0.462309	0.91552	0.690806
Tc00_g045760	Kinesin heavy chain, putative	8836.02	11590.6	11423.4	13	1.31175	0.391257	1.29282	0.417071	1.01464	0.963472
Tc00_g045770	Hypothetical protein	26.7438	70.9235	103.075	17	2.65196	0.00305803	3.85416	3.8053e-05	0.688077	0.240494
Tc00_g045790	Putative predicted protein	0	34.2329	26.4795	5	34.2329	7.34952e-11	26.4795	1.44141e-09	1.29281	0.539922
Tc00_g045800	Putative Transmembrane and coiled-coil domains protein 1	2209.07	2891.94	2834.73	19	1.30912	0.0785447	1.28322	0.104237	1.02018	0.893873
Tc00_g045820	predicted protein	1443.05	1139.83	1267.7	20	0.789877	0.180757	0.878486	0.460803	0.899135	0.549078
Tc00_g045830	predicted protein	5264.81	7410.35	8156.37	13	1.40753	0.140867	1.54922	0.0593025	0.908536	0.67926
Tc00_g045850	E3 ubiquitin-protein ligase SINAT2	812.532	2455.85	2689.31	15	3.02246	0.000706073	3.30979	0.000246855	0.913188	0.780409
Tc00_g045860	Putative Gamma-tubulin complex component 3 homolog	1180.23	1097.57	991.163	20	0.929962	0.804779	0.839804	0.554193	1.10736	0.730599
Tc00_g045870	Hypothetical protein	2.06969	12.9684	15.4444	5	6.26588	0.00303371	7.46221	0.00117615	0.839683	0.755676
Tc00_g045880	DNA-3-methyladenine glycosylase	1089.85	1119.29	1186.92	15	1.02702	0.902041	1.08907	0.690732	0.943022	0.783553
Tc00_g045890	Putative Activator of 90 kDa heat shock protein ATPase homolog 1	4519.92	4990.37	4237.91	14	1.10409	0.516197	0.937607	0.673732	1.17756	0.284779
Tc00_g045910	predicted protein	4153.37	4658.88	3916.16	14	1.12171	0.590076	0.942889	0.782784	1.18965	0.415554
Tc00_g045920	Homeobox-leucine zipper protein HAT14	584.953	1872.94	3505.67	15	3.20186	0.00288595	5.99307	4.38605e-06	0.53426	0.106695
Tc00_g045930	Rnf5, putative	5849.1	8143.57	7778.88	13	1.39228	0.0704709	1.32993	0.119242	1.04688	0.802127
Tc00_g045940	Peroxidase 53	830.11	2139.34	4102.59	15	2.57718	0.0962389	4.94222	0.00474278	0.521462	0.245757
Tc00_g045950	predicted protein	673.472	898.594	1552.45	15	1.33427	0.294252	2.30514	0.00240909	0.578824	0.0471103
Tc00_g045990	Hypothetical protein	233.552	314.832	337.28	16	1.34802	0.476168	1.44413	0.379159	0.933446	0.867134
Tc00_g046000	Putative uncharacterized protein (Fragment)	108.04	61.9152	105.217	23	0.573075	0.0926694	0.973867	0.917223	0.588453	0.116819
Tc00_g046010	Putative Disease resistance protein RPP13	382.057	449.936	521.111	16	1.17767	0.755485	1.36396	0.55205	0.863416	0.776959
Tc00_g046080	Hypothetical protein	0.547989	1.43905	8.96975	6	2.62605	0.521005	16.3685	0.0145966	0.160433	0.0715503
Tc00_g046110	U-box domain-containing protein 22	0	0	6.6783	6	0	1	6.6783	0.054019	0	0.0561829
Tc00_g046131	Putative retrovirus-related Pol polyprotein from transposon TNT 1-94	0.487937	0	5.30901	6	0	NA	10.8805	NA	0	NA
Tc00_g046210	Hypothetical protein	486.598	429.401	599.019	21	0.882455	0.633668	1.23103	0.428766	0.716841	0.205461
Tc00_g046220	Putative ribonuclease H protein At1g65750	13.8582	8.68464	6.63684	18	0.626677	0.481612	0.478909	0.26872	1.30855	0.683147
Tc00_g046230	Equilibrative nucleoside transporter (Fragment)	6502.37	4811.18	5289.38	14	0.739911	0.118608	0.813453	0.285049	0.909593	0.623266
Tc00_g046240	uncharacterized GPI-anchored protein At4g28100	2078.73	771.194	685.597	20	0.370993	0.0358644	0.329816	0.0190563	1.12485	0.805332
Tc00_g046242	Putative retrovirus-related Pol polyprotein from transposon TNT 1-94	3.71149	17.7778	11.6527	5	4.78993	0.00411597	3.13964	0.0401844	1.52563	0.42198
Tc00_g046250	Putative Cellulose synthase-like protein E6	2943.38	18446.5	10461.4	8	6.26712	0.000469588	3.55422	0.0160682	1.76329	0.275645
Tc00_g046260	Putative Probably inactive leucine-rich repeat receptor-like protein kinase At2g25790	247.162	206.192	234.251	16	0.83424	0.658466	0.947765	0.898388	0.880218	0.753729
Tc00_g046300	Hypothetical protein	3.49538	4.32973	6.65187	6	1.2387	0.783676	1.90304	0.421844	0.650904	0.598401
Tc00_g046350	MADS-box protein CMB1	1154.17	759.4	742.812	20	0.65796	0.095725	0.643588	0.0796614	1.02233	0.929824
Tc00_g046400	Putative uncharacterized protein	1754.2	2278.44	3293.64	19	1.29885	0.364593	1.87758	0.0288305	0.691769	0.200868
Tc00_g046440	Putative Mannosyl-oligosaccharide 1,2-alpha-mannosidase IA	5536.74	11890.5	13186.1	13	2.14757	0.00507533	2.38156	0.00146528	0.901751	0.704413
Tc00_g046470	GATA transcription factor 28	609.085	782.551	716.284	21	1.2848	0.296896	1.176	0.499001	1.09252	0.714544
Tc00_g046480	Hypothetical protein	574.093	756.571	697.843	21	1.31785	0.0990553	1.21556	0.244079	1.08416	0.630981
Tc00_g046490	Hypothetical protein	7.17525	10.636	5.40149	11	1.48232	0.569433	0.752794	0.670452	1.96909	0.325993
Tc00_g046500	Putative KH domain-containing protein At4g18375	1945.23	1554.56	1458.63	19	0.799167	0.238617	0.74985	0.130987	1.06577	0.739489
Tc00_g046680	Putative BRASSINOSTEROID INSENSITIVE 1-associated receptor kinase 1	870.339	515.098	460.525	21	0.591836	0.040918	0.529133	0.0131592	1.1185	0.661606
Tc00_g046740	Hypothetical protein	4462.58	4540.77	4173.42	14	1.01752	0.91269	0.935205	0.673136	1.08802	0.595213
Tc00_g046750	Ribulose bisphosphate carboxylase small chain, chloroplastic	1696.22	1250.11	1795.99	20	0.737001	0.500158	1.05882	0.89988	0.696058	0.423755
Tc00_g046760	Putative Protein VERNALIZATION INSENSITIVE 3	4426.62	8053.49	9216.65	13	1.81933	0.0659354	2.08209	0.0242121	0.873798	0.678181
Tc00_g046770	predicted protein	7143.43	9810.63	9645.96	13	1.37338	0.227061	1.35033	0.252835	1.01707	0.94865
Tc00_g046860	predicted protein	2580.97	2794.13	4074.82	14	1.08259	0.76502	1.57879	0.0854006	0.685706	0.15529
Tc00_g046890	Putative uncharacterized protein	1911.17	1172.42	1153.04	20	0.613459	0.0882273	0.603316	0.0781561	1.01681	0.954274
Tc00_g046910	F-box/LRR-repeat protein 14	1490.55	1964.94	2934.09	19	1.31827	0.294953	1.96847	0.0101881	0.669691	0.128022
Tc00_g046920	Putative Fatty acyl-CoA reductase 2	1.12384	10.6115	9.67149	5	9.44216	0.00259183	8.60576	0.00410468	1.09719	0.89596
Tc00_g046990	predicted protein	633.154	595.858	152.931	23	0.941095	0.962853	0.241538	0.354615	3.89626	0.379347
Tc00_g047000	Putative Lectin-domain containing receptor kinase A4.1	88.1873	138.19	165.438	16	1.567	0.151811	1.87599	0.0431289	0.835294	0.554149
Tc00_g047060	Putative uncharacterized protein	21.5773	8.39481	4.18892	11	0.389057	0.0895254	0.194136	0.00826354	2.00405	0.321429
Tc00_g047070	DEAD-box ATP-dependent RNA helicase 41	1237.63	1121.44	1269.45	20	0.90612	0.650686	1.02571	0.907363	0.883406	0.569649
Tc00_g047110	predicted protein (Fragment)	1579.29	8436.57	8252.48	8	5.342	2.64886e-06	5.22544	3.58438e-06	1.02231	0.950536
Tc00_g047120	Probable xyloglucan endotransglucosylase/hydrolase protein B	0.57585	4.29261	11.7723	6	7.45439	0.152952	20.4433	0.0152712	0.364637	0.31627
Tc00_g047130	Glyceraldehyde-3-phosphate dehydrogenase A, chloroplastic	1542.71	440.462	262.954	22	0.285513	0.03139	0.17045	0.00253825	1.67506	0.385559
Tc00_g047140	Chloroplast-targeted copper chaperone, putative	14.9339	20.495	14.0226	10	1.37239	0.369614	0.938977	0.8993	1.46157	0.321746
Tc00_g047150	WD repeat-containing protein LWD1	7314.53	7289.37	6949.11	13	0.996561	0.985441	0.950043	0.790466	1.04896	0.804576
Tc00_g047160	Polygalacturonase	1.12384	5.69831	4.79249	6	5.07039	0.336929	4.26439	0.393628	1.18901	0.914472
Tc00_g047170	Threonyl-tRNA synthetase	2366.55	1407.46	1628.76	19	0.594728	0.0671932	0.68824	0.188482	0.864129	0.606741
Tc00_g047180	Putative MO25-like protein At5g47540	2.18763	104.832	77.9996	4	47.9206	8.76441e-16	35.6549	1.95268e-13	1.34401	0.429393
Tc00_g047190	Putative uncharacterized protein	8067.69	125347	208504	1	15.5369	2.11387e-09	25.8443	1.12266e-12	0.601174	0.260247
Tc00_g047200	N-acetyltransferase 9-like protein	597.235	581.882	538.377	21	0.974292	0.862291	0.901449	0.504228	1.08081	0.621444
Tc00_g047210	predicted protein	7.13138	16.7651	5.55821	11	2.35089	0.329713	0.779401	0.812833	3.01628	0.228361
Tc00_g047220	Putative DAZ-associated protein 1	2943.98	5348.3	5037.93	14	1.81669	0.0424775	1.71127	0.0679269	1.06161	0.839033
Tc00_g047240	Sphingosine-1-phosphate lyase	12612.6	11293.1	9335.77	13	0.895386	0.479351	0.740193	0.0543267	1.20966	0.223649
Tc00_g047270	WRKY DNA binding protein	13332.8	41874.2	49210.6	7	3.14069	0.000112729	3.69094	1.04959e-05	0.850919	0.585535
Tc00_g047310	Protochlorophyllide reductase, chloroplastic	86.6252	46.4476	50.3699	24	0.53619	0.0901822	0.58147	0.147707	0.92213	0.811659
Tc00_g047320	Putative Flavonoid 3'-monooxygenase	874.027	612.087	710.32	21	0.700307	0.00836666	0.812698	0.124894	0.861706	0.274625
Tc00_g047330	Flavonoid 3-hydroxylase, putative	963.359	640.749	758.712	21	0.66512	0.002887	0.78757	0.0812646	0.844522	0.220125
Tc00_g047331	Putative uncharacterized protein	228.335	120.154	155.441	23	0.526217	0.0374234	0.680756	0.213332	0.772989	0.405876
Tc00_g047350	Hypothetical protein	49.5855	35.5354	34.3547	24	0.71665	0.25934	0.692838	0.209818	1.03437	0.888678
Tc00_g047370	Putative GTP-binding protein engA	2231.85	1685.58	1652.11	19	0.75524	0.134871	0.740242	0.109774	1.02026	0.916355
Tc00_g047440	ATRAD3, putative	734.539	611.975	532.085	21	0.833142	0.438815	0.72438	0.170182	1.15015	0.549803
Tc00_g047441	Putative copia protein	2.07185	12.9105	30.0535	5	6.2314	0.00432764	14.5056	1.12599e-05	0.429586	0.104549
Tc00_g047470	Hypothetical protein	7.91892	7.01761	8.00612	11	0.886183	0.80091	1.01101	0.975612	0.876531	0.780984
Tc00_g047551	Hypothetical protein	2.21982	8.86623	9.56762	6	3.99413	0.151303	4.31009	0.131731	0.926692	0.939393
Tc00_g047560	Hypothetical protein	6.81927	5.78137	11.9978	11	0.847799	0.772445	1.75939	0.312842	0.481869	0.200975
Tc00_g047570	Putative Pollen-specific protein SF3	575.799	517.022	452.483	21	0.897921	0.590363	0.785835	0.227418	1.14263	0.503477
Tc00_g047640	Hypothetical protein	14.8364	11.8812	10.9192	10	0.800815	0.645071	0.735973	0.528288	1.0881	0.861102
Tc00_g047660	Hypothetical protein	26.6559	200.79	136.274	17	7.53268	4.2028e-06	5.11236	0.000223358	1.47343	0.362555
Tc00_g047680	Hypothetical protein	2.24768	14.5148	9.49794	6	6.4577	0.0904488	4.22567	0.206684	1.52821	0.668322
Tc00_g047710	Putative uncharacterized protein	359.089	748.879	957.044	21	2.0855	0.0133894	2.6652	0.00097152	0.782492	0.408512
Tc00_g047720	Putative Probable serine/threonine-protein kinase At1g18390	5718.37	18884.3	18011.7	2	3.30239	0.000977635	3.14979	0.00154518	1.04845	0.895954
Tc00_g047730	Putative uncharacterized protein At1g18380	86.4967	318.567	389.238	16	3.683	0.00878676	4.50003	0.00244658	0.818438	0.681118
Tc00_g047740	Putative predicted protein	37.9261	93.5015	144.458	17	2.46536	0.0358849	3.80895	0.00172329	0.647256	0.298247
Tc00_g047840	Putative Ankyrin-1	113.782	125.994	118.511	23	1.10732	0.816141	1.04156	0.930314	1.06314	0.885089
Tc00_g047890	Putative uncharacterized protein	63.7913	86.1988	90.6907	17	1.35126	0.208557	1.42168	0.145357	0.95047	0.836211
Tc00_g047900	Putative predicted protein	63.476	50.5173	45.6867	24	0.795849	0.532651	0.719748	0.368687	1.10573	0.781083
Tc00_g047910	Putative UPF0481 protein At3g47200	5791.62	4008.63	3491.9	14	0.692144	0.146105	0.602923	0.0457346	1.14798	0.586003
Tc00_g047960	Hypothetical protein	488.574	356.472	388.223	21	0.729617	0.0511727	0.794604	0.158741	0.918214	0.594686
Tc00_g047970	Putative pentatricopeptide repeat-containing protein At3g25060, mitochondrial	78.9932	56.0651	66.4236	17	0.709746	0.225275	0.840877	0.534306	0.844054	0.56204
Tc00_g047980	Putative uncharacterized protein	477.949	376.745	233.204	22	0.788253	0.494033	0.487927	0.039489	1.61551	0.168924
Tc00_g047990	Putative RPM1-interacting protein 4	6459.87	23299.3	26730.3	2	3.60677	0.000381195	4.13791	8.34979e-05	0.871642	0.7029
Tc00_g048000	Putative Cell division control protein 45 homolog	59.7159	25.1687	75.5889	24	0.421474	0.0861534	1.26581	0.633288	0.332968	0.028963
Tc00_g048180	Hypothetical protein	6.27504	5.16114	2.80825	6	0.822487	0.861405	0.447526	0.516846	1.83785	0.635785
Tc00_g048190	Putative cadmium/zinc-transporting ATPase 3	1817.75	2176.53	2654.66	19	1.19737	0.67863	1.4604	0.382872	0.819891	0.646752
Tc00_g048210	Putative laccase-9	27.5483	6.13285	3.70128	12	0.222622	0.0928083	0.134356	0.0302062	1.65695	0.61944
Tc00_g048220	Ara4-interacting protein, putative	239.239	147.495	190.838	16	0.616517	0.0419898	0.797685	0.341825	0.772883	0.282765
Tc00_g048250	Putative Myb-related protein Myb4	1395.03	30438.3	36189.5	2	21.8191	3.02225e-09	25.9418	3.60294e-10	0.84108	0.733846
Tc00_g048270	Hypothetical protein	38.1025	18.8656	18.6169	10	0.495127	0.0706462	0.4886	0.0709397	1.01336	0.984087
Tc00_g048300	Hypothetical protein	1.8997	6.29809	1.98126	6	3.3153	0.132494	1.04293	0.931755	3.17883	0.16645
Tc00_g048310	Hypothetical protein	13.5763	15.4579	15.6069	10	1.13859	0.841356	1.14956	0.790106	0.990457	0.946596
Tc00_g048370	Hypothetical protein	0.547989	118.906	7.83257	5	216.986	NA	14.2933	NA	15.181	NA
Tc00_g048450	Putative TMV resistance protein N	14285.3	19762.4	28497	7	1.38341	0.397578	1.99484	0.0716104	0.693493	0.339258
Tc00_g048463	Putative retrovirus-related Pol polyprotein from transposon 297	65.1585	53.3846	69.5128	17	0.819304	0.767695	1.06683	0.92306	0.767982	0.695469
Tc00_g048480	predicted protein	38.4268	26.9964	20.2889	10	0.70254	0.37392	0.527987	0.107544	1.3306	0.465918
Tc00_g048490	Putative B3 domain-containing transcription factor NGA1	1422.76	740.912	1051.62	20	0.520757	0.0876851	0.739139	0.428918	0.704545	0.359542
Tc00_g048510	Putative Nephrocystin-3	742.837	786.672	692.384	21	1.05901	0.81218	0.93208	0.768861	1.13618	0.595529
Tc00_g048520	predicted protein	173.806	662.528	569.843	16	3.81189	3.06866e-06	3.27862	3.58941e-05	1.16265	0.59562
Tc00_g048560	Putative Mitochondrial outer membrane protein porin of 36 kDa	2378.26	3259.43	2841.63	19	1.37051	0.0242804	1.19484	0.204554	1.14703	0.326232
Tc00_g048590	Putative Probable Disease resistance RPP8-like protein 4	188.169	127.627	107.91	23	0.678258	0.115609	0.573476	0.0249014	1.18271	0.497657
Tc00_g048630	Hypothetical protein	18.1149	8.8415	17.2777	10	0.488079	0.192842	0.953782	0.914935	0.51173	0.23717
Tc00_g048660	Sucrose-phosphatase 2	516.506	532.654	534.419	21	1.03126	0.863114	1.03468	0.844403	0.996698	0.980685
Tc00_g048680	Putative Cytochrome P450 94A1	2221.79	1207.66	1967.27	19	0.543554	0.000832031	0.885447	0.503382	0.613875	0.00758994
Tc00_g048690	Putative Lysosomal beta glucosidase	607.924	357.42	328.705	22	0.587935	0.104707	0.540701	0.0607286	1.08736	0.798942
Tc00_g048700	Small heat-shock protein, putative	8.59086	10.1897	10.5825	11	1.18611	0.798328	1.23184	0.759935	0.962884	0.959244
Tc00_g048750	Nucleotide binding protein, putative	2452.14	1871.43	1852.67	19	0.763184	0.119436	0.755533	0.106795	1.01013	0.95477
Tc00_g048770	Putative CC-NBS-LRR protein	5.87718	6.95576	2.135	11	1.18352	0.814711	0.363269	0.234216	3.25797	0.158566
Tc00_g048781	Putative AC Transposase	2.21549	3.40741	0.684641	6	1.53799	0.796878	0.309025	0.611315	4.97692	0.443036
Tc00_g048790	At5g22010	4292.77	4685.19	4726.71	14	1.09141	0.649101	1.10109	0.615809	0.991215	0.962607
Tc00_g048830	Ubiquitin carboxyl-terminal hydrolase 13	93.7157	33.0751	40.2516	24	0.35293	0.00314314	0.429507	0.0172182	0.821709	0.579136
Tc00_g048850	Hypothetical protein	3662.69	3442.37	2501.92	14	0.939848	0.684114	0.683082	0.0126383	1.37589	0.036936
Tc00_g048860	Hypothetical protein	2457	1110.4	885.846	20	0.451935	0.00437319	0.36054	0.000257654	1.2535	0.41995
Tc00_g048870	Hypothetical protein	16.3858	23.1833	16.4537	10	1.41484	0.360505	1.00414	0.962863	1.40901	0.396939
Tc00_g048880	Putative Serine/threonine-protein kinase ATM	1774.94	1377.65	1349.15	20	0.776168	0.382695	0.76011	0.345705	1.02112	0.943963
Tc00_g048910	Putative Nucleolar protein 9	1360.93	1342.67	1419.35	15	0.986585	0.931546	1.04293	0.792512	0.945976	0.727448
Tc00_g048920	Hypothetical protein	6619.69	35611	38144.5	2	5.37956	3.73516e-07	5.76228	1.22388e-07	0.933581	0.835254
Tc00_g048950	Putative Sphingolipid delta(4)-desaturase/C4-hydroxylase DES2	6.17528	4.3505	11.3255	11	0.704502	0.587827	1.834	0.300098	0.384134	0.121021
Tc00_g048960	Protein HOTHEAD	26.5004	408.424	1755.95	9	15.412	1.12988e-05	66.2614	6.75244e-12	0.232594	0.0130035
Tc00_g049030	Hypothetical protein	184.732	169.042	215.036	16	0.915066	0.856695	1.16404	0.759542	0.786112	0.626781
Tc00_g049070	Hypothetical protein	0	3.40741	10.2637	6	3.40741	0.127319	10.2637	0.0122717	0.331988	0.326795
Tc00_g049090	Biotin/lipoyl attachment	3145.96	1914.11	1904.45	19	0.608433	0.0396296	0.605364	0.0378022	1.00507	0.983947
Tc00_g049110	Putative predicted protein	26.6485	15.3587	13.0191	10	0.576345	0.158448	0.488547	0.0642742	1.17971	0.64138
Tc00_g049150	predicted protein	46.4818	0.587196	0	12	0.0126328	3.66881e-05	0.0215138	4.95614e-06	#DIV/0!	0.62332
Tc00_g049160	Putative coated vesicle membrane protein	17.8292	9.00718	3.8466	18	0.505192	0.28857	0.215747	0.0292129	2.34159	0.253622
Tc00_g049170	Putative uncharacterized protein	40.3191	28.7699	19.0583	24	0.713555	0.438018	0.472687	0.0921978	1.50957	0.360301
Tc00_g049210	Putative uncharacterized protein	64.178	82.2448	94.0715	17	1.28151	0.235963	1.46579	0.0646008	0.874279	0.503989
Tc00_g049220	Tryptophan biosynthesis protein, trpc, putative	4118.13	3415.87	3391.16	14	0.829471	0.293936	0.823471	0.276211	1.00729	0.968312
Tc00_g049230	Putative Ribosome-recycling factor	59.3076	63.7766	71.0192	17	1.07535	0.808306	1.19747	0.563489	0.898019	0.737906
Tc00_g049240	Putative Disease resistance protein At4g27190	1274.57	966.943	1315.15	15	0.758645	0.590654	1.03185	0.951179	0.735231	0.549162
Tc00_g049320	Disease resistance protein RPS2, putative	11.6347	3.19246	1.82752	12	0.27439	0.059244	0.157074	0.0115307	1.74688	0.483179
Tc00_g049340	Hypothetical protein	11.8171	21.061	52.2823	10	1.78224	0.447341	4.42427	0.0422867	0.402833	0.203766
Tc00_g049350	Putative Disease resistance protein At4g27190	1785.28	1355.97	1867.43	15	0.759529	0.556914	1.04602	0.923267	0.726115	0.494195
Tc00_g049360	Putative Cc-NBS-lrr resistance protein	49.513	101.211	87.8949	17	2.04414	0.358718	1.77519	0.461478	1.15151	0.856427
Tc00_g049370	Putative uncharacterized protein	1785.49	5209.78	4074.59	8	2.91784	0.00449869	2.28206	0.0287008	1.2786	0.513658
Tc00_g049380	Cytochrome P450 71B36	20910	9528.27	9186.36	13	0.45568	0.0321608	0.439329	0.0249729	1.03722	0.920758
Tc00_g049390	predicted protein	713.1	520.259	505.991	21	0.729574	0.248492	0.709566	0.208403	1.0282	0.916316
Tc00_g049410	Putative predicted protein	2.03966	67.303	2.05392	11	32.9971	6.88981e-05	1.00699	0.933861	32.768	0.000115046
Tc00_g049420	ATP synthase gamma chain, chloroplastic	123.881	52.6149	52.0166	24	0.42472	0.0147684	0.41989	0.0147459	1.0115	0.988869
Tc00_g049510	Zinc finger protein, putative	0.487937	26.8797	14.5505	5	55.0884	5.05871e-06	29.8204	0.000251046	1.84734	0.342314
Tc00_g049550	Putative Cysteine-rich receptor-like protein kinase 3	9.05094	519.61	1645.95	4	57.4095	1.43867e-13	181.854	6.67964e-22	0.315691	0.0227945
Tc00_g049560	Hypothetical protein	381.879	357.354	344.005	22	0.935779	0.725876	0.900823	0.589956	1.0388	0.850144
Tc00_g049570	Putative uncharacterized protein	3699.11	3927.38	3634.62	14	1.06171	0.727613	0.982564	0.917811	1.08055	0.651826
Tc00_g049580	predicted protein	7370.24	8211.91	7734.15	13	1.1142	0.526645	1.04938	0.778166	1.06177	0.725393
Tc00_g049590	Putative uncharacterized protein (Fragment)	33.3283	14.6227	7.32148	18	0.438746	0.246033	0.219677	0.0381388	1.99723	0.355882
Tc00_g049591	Putative copia protein	10.209	0.579019	3.88144	12	0.0567163	0.0020586	0.380197	0.180653	0.149176	0.0756981
Tc00_g049600	Hypothetical protein	600.614	1030.28	1470.69	15	1.71538	0.0506878	2.44864	0.00117046	0.700543	0.196253
Tc00_g049611	Hypothetical protein	11.0728	14.3704	11.0029	10	1.2978	0.606891	0.99369	0.972277	1.30605	0.590892
Tc00_g049740	Hypothetical protein	3.42357	6.06238	6.79058	11	1.77078	0.379952	1.98348	0.280394	0.892763	0.834283
Tc00_g049810	Hypothetical protein	1.12384	12.6622	17.4116	5	11.267	0.000886217	15.493	0.000131053	0.727231	0.584863
Tc00_g049850	Putative Transcriptional factor B3	22.688	6864.57	334.885	9	302.564	2.61488e-31	14.7604	8.14164e-08	20.4983	2.29089e-10
Tc00_g049860	Putative predicted protein	49.7834	11214.3	663.703	9	225.261	1.19495e-23	13.3318	2.90492e-06	16.8965	8.12182e-08
Tc00_g049870	Hypothetical protein	68.6615	20031.6	984.189	3	291.745	3.06762e-28	14.3339	4.2092e-07	20.3534	2.26209e-09
Tc00_g049890	Putative Transcriptional factor B3	10.4824	2582.17	116.51	4	246.334	2.74798e-26	11.1148	7.41813e-06	22.1627	4.52962e-10
Tc00_g049900	Putative Transcriptional factor B3	5.01116	34.7037	10.0072	5	6.92528	0.00206214	1.99698	0.284109	3.46787	0.0460817
Tc00_g049910	Hypothetical protein	20.1604	3078.17	190.393	9	152.684	3.1096e-18	9.4439	0.000170653	16.1675	6.43935e-07
Tc00_g049960	Putative predicted protein	10.4847	19.1093	15.0033	10	1.82259	0.363656	1.43097	0.587202	1.27368	0.718604
Tc00_g049970	Hypothetical protein	4.98329	2136.35	123.72	4	428.703	1.6054e-29	24.8269	9.10374e-09	17.2677	9.17532e-09
Tc00_g050000	uncharacterized zinc finger protein At4g06634	4868.1	5114.84	5526.16	14	1.05069	0.73333	1.13518	0.382028	0.925569	0.593746
Tc00_g050010	Putative Serine/threonine-protein kinase-like protein At5g23170	9.20625	10.9674	46.5727	10	1.19129	0.763951	5.05881	0.00489167	0.235489	0.0123207
Tc00_g050030	Transcription factor TCP8	3073.71	2185.47	2414.96	19	0.711019	0.188076	0.78568	0.352241	0.904973	0.699733
Tc00_g050040	Putative Protein EI24 homolog	2007.46	2086.9	2031.2	19	1.03958	0.842397	1.01183	0.953157	1.02743	0.888722
Tc00_g050050	Putative uncharacterized protein	358.335	739.489	1036.43	21	2.06368	0.0562224	2.89234	0.00506577	0.713499	0.371333
Tc00_g050060	Magnesium transporter NIPA2	2085.38	3492.37	2398.72	19	1.6747	2.10536e-05	1.15025	0.249776	1.45593	0.00196963
Tc00_g050070	Putative ATP phosphoribosyltransferase	1647.97	1694.95	1462.08	19	1.02851	0.849981	0.887199	0.424557	1.15928	0.323856
Tc00_g050080	Putative predicted protein	21.9053	1001.29	33.2587	17	45.7099	2.25898e-19	1.51829	0.351915	30.1061	9.59294e-16
Tc00_g050090	Putative predicted protein	429.102	4148.54	619.4	15	9.66796	3.55088e-12	1.44348	0.263249	6.69767	5.50754e-09
Tc00_g050100	Putative predicted protein	689.962	5932.16	875.527	15	8.5978	6.18147e-09	1.26895	0.522537	6.77553	2.34088e-07
Tc00_g050110	Hypothetical protein	10.3623	38.0991	25.6441	10	3.67671	0.00788504	2.47475	0.0681321	1.48569	0.411618
Tc00_g050120	Hypothetical protein	9.47865	404.998	56.5252	4	42.7274	3.80337e-12	5.96342	0.00140429	7.16491	0.000147006
Tc00_g050130	Hypothetical protein	6.01489	26.2475	20.5027	5	4.36375	0.00407096	3.40865	0.0193379	1.2802	0.601668
Tc00_g050140	Hypothetical protein	0.57585	10.9667	2.08876	6	19.0444	0.00373034	3.62727	0.302746	5.25033	0.0623699
Tc00_g050170	Transcription repressor MYB6	542.9	620.444	763.752	21	1.14283	0.541812	1.4068	0.119208	0.812363	0.343321
Tc00_g050180	Hypothetical protein	0.547989	3.00633	11.5753	6	5.48612	0.264289	21.1232	0.0155229	0.25972	0.190983
Tc00_g050240	Putative uncharacterized protein	3821.97	4238.58	4246.78	14	1.109	0.666256	1.11115	0.66012	0.998071	0.993199
Tc00_g050250	Hypothetical protein	16.7697	2.02624	1.53144	12	0.120828	0.0379055	0.0913218	0.0255696	1.3231	0.867382
Tc00_g050260	Putative Angio-associated migratory cell protein	4413.5	4575.19	3863.99	14	1.03663	0.794566	0.875493	0.3388	1.18406	0.223869
Tc00_g050280	Putative uncharacterized protein	3697.02	7469.37	6604.17	14	2.02037	0.0147263	1.78635	0.0442547	1.13101	0.669244
Tc00_g050290	Somatic embryogenesis receptor kinase 1	735.241	406.298	373.506	21	0.552605	0.00782832	0.508005	0.00247047	1.0878	0.708945
Tc00_g050341	Putative gag/pol polyprotein	12.2788	5.467	9.54895	11	0.445238	0.311051	0.777677	0.758767	0.572524	0.483036
Tc00_g050380	Hypothetical protein	0	8.83288	3.96252	6	8.83288	0.00187446	3.96252	0.023334	2.22911	0.395335
Tc00_g050390	Hypothetical protein	103.226	133.154	113.179	23	1.28993	0.393009	1.09643	0.760189	1.17648	0.586557
Tc00_g050410	Hypothetical protein	705.761	840.215	966.334	21	1.19051	0.504682	1.36921	0.228183	0.869487	0.590585
Tc00_g050430	Putative Protein WAX2	6902.72	3503.8	2782.65	14	0.507598	0.13543	0.403124	0.0456792	1.25916	0.613268
Tc00_g050440	Transcriptional activator DEMETER	1857.01	3265.46	3127.71	19	1.75845	0.0509763	1.68427	0.0714863	1.04404	0.881552
Tc00_g050490	Putative vesicle-associated membrane protein 726	8156.12	23955.8	23800.3	7	2.93716	0.00277285	2.9181	0.00294239	1.00653	0.985536
Tc00_g050520	Putative YABBY protein	489.733	322.302	300.393	22	0.658118	0.117136	0.613382	0.067971	1.07293	0.794097
Tc00_g050580	Putative Probable LRR receptor-like serine/threonine-protein kinase At3g47570	9.49851	5.75242	5.41288	11	0.605614	0.35071	0.569867	0.337476	1.06273	0.967188
Tc00_g050590	Putative RNA-directed DNA polymerase (Reverse transcriptase); Ribonuclease H	1.91796	10.438	2.21608	6	5.44226	0.100126	1.15543	0.873702	4.71015	0.140086
Tc00_g050640	Putative Probable LRR receptor-like serine/threonine-protein kinase At3g47570	2.68366	5.73166	0.684641	6	2.13577	0.551038	0.255115	0.452681	8.37177	0.178187
Tc00_g050660	Putative uncharacterized protein	25.0881	32.9178	34.067	10	1.31209	0.369939	1.35789	0.313223	0.966266	0.903441
Tc00_g050670	Putative Probable LRR receptor-like serine/threonine-protein kinase At3g47570	5.56347	0	0	12	0	0.0880044	0	0.0948401	#DIV/0!	1
Tc00_g050720	Endoglucanase 25	9421.47	7268.4	6093.4	13	0.771472	0.171562	0.646757	0.0216797	1.19283	0.352931
Tc00_g050730	MLO-like protein 13	208.132	173.12	151.766	23	0.831783	0.521698	0.729184	0.26926	1.1407	0.641721
Tc00_g050760	Hypothetical protein	1273.16	3172.13	3349.16	15	2.49154	0.00857942	2.63058	0.00535679	0.947143	0.875536
Tc00_g050800	Putative uncharacterized protein	2512.99	1435.25	1531.59	19	0.571131	0.0200735	0.609467	0.0398686	0.937099	0.788049
Tc00_g050860	Transcription factor BTF3	15553.5	14824	13405.7	7	0.953099	0.876572	0.861908	0.630709	1.1058	0.74487
Tc00_g050920	Alpha-L-arabinofuranosidase 1	30710.6	32460.2	37663.5	7	1.05697	0.716033	1.2264	0.180092	0.861848	0.328728
Tc00_g050930	Hypothetical protein	6980.53	11542	12718.2	13	1.65345	0.0798827	1.82195	0.03669	0.907516	0.73545
Tc00_g050980	Putative F-box protein At4g12560	318.616	272.002	285.36	22	0.853697	0.36673	0.895622	0.518687	0.953189	0.800769
Tc00_g050990	ADP-ribosylation factor 2	20826.3	26816.5	27591.3	7	1.28763	0.228062	1.32483	0.179932	0.971921	0.89211
Tc00_g051020	Putative uncharacterized protein	4584.5	5257.58	4108.68	14	1.14682	0.398262	0.89621	0.499044	1.27963	0.128516
Tc00_g051040	Pleiotropic drug resistance protein 2	109.031	48.5925	55.4014	24	0.445675	0.108978	0.508124	0.181392	0.877099	0.792574
Tc00_g051050	Putative uncharacterized protein	559.574	438.539	555.764	21	0.783701	0.167307	0.99319	0.964082	0.789075	0.183458
Tc00_g051070	WD-40 repeat-containing protein MSI4	56.2838	22.4388	24.2787	24	0.398672	0.093446	0.431362	0.125227	0.924217	0.89038
Tc00_g051081	Putative retrovirus-related Pol polyprotein from transposon TNT 1-94	758.874	504.971	358.099	21	0.665422	0.256443	0.471882	0.0367089	1.41014	0.339567
Tc00_g051140	Putative UPF0481 protein At3g47200	3561.37	1241.18	1136.16	20	0.348512	0.0126644	0.319023	0.0069242	1.09243	0.835347
Tc00_g051160	predicted protein	4325.53	3664.83	3498.3	14	0.847258	0.251964	0.808756	0.143054	1.04761	0.74939
Tc00_g051230	Hypothetical protein	68.4955	62.4731	61.3587	17	0.912077	0.719474	0.895807	0.679503	1.01816	0.954689
Tc00_g051260	Hypothetical protein	0	10.8346	2.21608	6	10.8346	0.00984357	2.21608	0.206486	4.88908	0.187525
Tc00_g051370	Hypothetical protein	12.4899	4.04431	4.43216	12	0.323807	0.0947452	0.35486	0.14209	0.912493	0.851432
Tc00_g051420	Protein kinase APK1A, chloroplastic	1359.13	1034.33	1238.84	20	0.761021	0.346152	0.911492	0.750629	0.834917	0.532782
Tc00_g051460	Kinesin light chain, putative	2461.85	2355.22	1952.11	19	0.956687	0.751967	0.792945	0.099299	1.2065	0.182971
Tc00_g051470	LOB domain-containing protein, putative	6506.74	13077.9	13167.7	13	2.0099	0.0455726	2.0237	0.0435086	0.993178	0.984435
Tc00_g051480	Nucleotide binding protein, putative	5249.11	4948.33	5969	14	0.942699	0.871289	1.13715	0.724329	0.829004	0.606783
Tc00_g051490	Putative uncharacterized protein	3421.99	3758.07	3477.44	14	1.09821	0.647723	1.01621	0.938064	1.0807	0.704676
Tc00_g051500	Fiber protein Fb11	4871.55	5770.17	5259.85	14	1.18446	0.552575	1.07971	0.788126	1.09702	0.745117
Tc00_g051510	Auxin response factor 9	51.3056	259.797	397.237	16	5.06371	1.45316e-05	7.74258	4.26574e-08	0.654009	0.24864
Tc00_g051520	Exportin-2	4060.51	3980.42	3834.94	14	0.980277	0.938974	0.944449	0.826991	1.03794	0.887082
Tc00_g051570	predicted protein	1310.11	727.436	794.189	20	0.555247	0.00631038	0.6062	0.0205099	0.915947	0.680761
Tc00_g051580	Putative TMV resistance protein N	1061.03	1036.4	1525.2	15	0.976787	0.951159	1.43747	0.349582	0.679518	0.319027
Tc00_g051760	Putative Probable Disease resistance RPP8-like protein 4	1837.91	2884.54	3129.31	19	1.56947	0.0561475	1.70264	0.0241114	0.921783	0.729472
Tc00_g051850	Putative potassium transporter 12	2588.3	2353.95	2976.96	19	0.90946	0.669591	1.15016	0.530907	0.790725	0.292366
Tc00_g051860	Potassium transporter 6	3177.19	5033.05	5279.32	14	1.58412	0.0729079	1.66163	0.0477417	0.953352	0.852101
Tc00_g051880	Probable alpha,alpha-trehalose-phosphate synthase [UDP-forming] 9	5801.49	8076.46	15216.4	13	1.39213	0.397626	2.62284	0.0135318	0.530774	0.104467
Tc00_g051890	Putative uncharacterized protein	168.505	104.915	126.515	23	0.622622	0.282468	0.750808	0.512146	0.829269	0.676273
Tc00_g051900	Putative uncharacterized protein	5920.08	3074.77	2963.37	14	0.519381	0.0226127	0.500563	0.0160597	1.03759	0.898152
Tc00_g051910	Putative AP-1 complex subunit gamma-1	7204.27	9023.58	10061.4	13	1.25253	0.322985	1.39659	0.142534	0.896848	0.632567
Tc00_g051920	RING-H2 finger protein ATL1D	6.62726	2.00989	0.684641	12	0.303276	0.234683	0.103307	0.0634544	2.93568	0.497247
Tc00_g051970	Threonyl-tRNA synthetase, mitochondrial	6768.21	6617.89	5331.07	13	0.97779	0.910874	0.787662	0.234172	1.24138	0.281195
Tc00_g051980	Putative uncharacterized protein	0	6.57533	0.765718	6	6.57533	0.0448427	0.765718	0.546585	8.58714	0.15897
Tc00_g051990	Putative Auxin-induced protein 5NG4	12.9629	10.2306	8.71899	12	0.789222	0.801768	0.67261	0.672705	1.17337	0.863657
Tc00_g052010	Myb-related protein 308	297.991	248.091	278.258	22	0.832547	0.512782	0.933782	0.80245	0.891585	0.68722
Tc00_g052110	Hypothetical protein	14.936	24.7662	24.5736	10	1.65816	0.342031	1.64527	0.35558	1.00784	0.982584
Tc00_g052160	Cytochrome P450 724B1	10.9586	18.2293	9.95618	10	1.66346	0.309572	0.908523	0.803488	1.83095	0.214693
Tc00_g052200	Hydrolase, putative	1285.2	1797.07	1577.16	15	1.39828	0.255523	1.22717	0.487585	1.13943	0.658155
Tc00_g052240	Putative uncharacterized protein	1049.65	305.535	333.988	22	0.291083	0.00272529	0.31819	0.00543829	0.914808	0.829233
Tc00_g052261	Putative uncharacterized protein	55.6932	411.898	644.737	9	7.39585	1.6115e-05	11.5766	1.19837e-07	0.638863	0.324168
Tc00_g052310	Putative uncharacterized protein	24.2791	16.7855	23.3025	10	0.691356	0.302907	0.959775	0.875793	0.720331	0.393062
Tc00_g052330	Hypothetical protein	7.58713	2.33243	3.1968	11	0.307419	0.172343	0.421346	0.293595	0.729613	0.759873
Tc00_g052352	Putative uncharacterized protein	3.0177	1.43087	4.87357	6	0.474159	0.576981	1.61499	0.677099	0.293598	0.330807
Tc00_g052370	Putative uncharacterized protein	4.62731	7.88217	10.5069	11	1.7034	0.50067	2.27062	0.316306	0.750191	0.741319
Tc00_g052390	Putative uncharacterized protein	560.106	500.086	495.211	21	0.892842	0.473503	0.884138	0.440624	1.00984	0.954928
Tc00_g052400	Nucleolar essential protein, putative	179.82	152.113	163.101	23	0.845918	0.470419	0.907025	0.679797	0.932629	0.760457
Tc00_g052420	Hypothetical protein	1058.8	749.627	987.053	20	0.707996	0.251758	0.932237	0.815822	0.759459	0.361555
Tc00_g052431	Putative uncharacterized protein	0.487937	25.1175	44.2965	5	51.4768	2.24895e-05	90.7831	4.37281e-07	0.567031	0.383885
Tc00_g052560	Hypothetical protein	20.1177	18.6506	15.7858	18	0.927077	0.932577	0.784676	0.769731	1.18148	0.83521
Tc00_g052580	WPP domain-interacting tail-anchored protein 2	1951.84	2886.92	2583.34	19	1.47908	0.186836	1.32354	0.344659	1.11752	0.707867
Tc00_g052590	Putative Transcription factor bHLH49	305.57	319.345	217.164	22	1.04508	0.822972	0.710684	0.0828359	1.47053	0.0510002
Tc00_g052600	Putative pentatricopeptide repeat-containing protein At1g68930	109.101	67.9135	82.8501	23	0.622484	0.372257	0.759391	0.607952	0.819715	0.705543
Tc00_g052610	predicted protein	133.699	121.589	85.2081	23	0.909423	0.70461	0.637311	0.0703699	1.42697	0.153157
Tc00_g052620	Putative U-box domain-containing protein 42	2038.75	1138.72	1464.82	20	0.558535	0.00300402	0.718487	0.0918028	0.777375	0.200866
Tc00_g052630	DNA-directed RNA polymerase 2, chloroplastic/mitochondrial	2021.14	2086.32	1798.76	19	1.03225	0.922424	0.889974	0.719494	1.15987	0.648081
Tc00_g052680	Hypothetical protein	6.27128	5.17749	9.55557	11	0.825588	0.713143	1.5237	0.448137	0.54183	0.267684
Tc00_g052720	Pathogen-related protein	4858.17	14343.5	21279.1	2	2.95244	0.0040979	4.38006	8.87164e-05	0.674063	0.294141
Tc00_g052730	Pathogen-related protein	91.6753	32150	65099.6	3	350.694	1.568e-28	710.11	1.0006e-35	0.493859	0.161575
Tc00_g052740	Putative uncharacterized protein	2039.38	3381.97	3104.27	19	1.65834	0.0233377	1.52217	0.0597943	1.08946	0.700312
Tc00_g052750	Putative Endoglucanase 7	17.5611	11.2981	9.92611	18	0.643359	0.405078	0.565234	0.297426	1.13822	0.827376
Tc00_g052760	Putative Pleckstrin homology domain-containing family A member 8	1037.97	488.094	498.379	21	0.470242	0.0570783	0.48015	0.0642898	0.979364	0.95876
Tc00_g052780	Putative uncharacterized protein	1063.78	649.223	637.921	20	0.610297	0.0479839	0.599674	0.0408652	1.01772	0.944755
Tc00_g052790	LRR receptor-like serine/threonine-protein kinase RCH1	84.9607	38.9062	37.8967	24	0.457931	0.158291	0.44605	0.147697	1.02664	0.967731
Tc00_g052830	predicted protein	2482.25	1911.7	2049.4	19	0.770149	0.0837192	0.825625	0.204525	0.932808	0.64622
Tc00_g052840	Hypothetical protein	1676.37	4460.38	1906.66	19	2.66074	5.78001e-07	1.13737	0.51268	2.33937	1.4291e-05
Tc00_g052880	ABC transporter G family member 22	326.695	220.91	107.902	23	0.676196	0.60255	0.330283	0.14841	2.04732	0.355174
Tc00_g053020	Hydroxyproline-rich glycoprotein (Fragment)	1.67183	216.582	1048.43	4	129.548	NA	627.115	NA	0.206578	NA
Tc00_g053030	Hypothetical protein	0.487937	53.7742	312.097	5	110.207	0.0330418	639.625	0.000128185	0.1723	0.0891571
Tc00_g053050	Putative Arogenate dehydrogenase 1, chloroplastic	12213.7	9512.24	10356	13	0.778815	0.0622604	0.847897	0.218645	0.918526	0.526205
Tc00_g053060	Putative uncharacterized protein	3222.1	2588.79	2933.04	19	0.803448	0.236787	0.91029	0.612656	0.882628	0.498969
Tc00_g053110	Hypothetical protein	10.5945	35.1011	38.7155	10	3.31315	0.0621558	3.65431	0.0445919	0.906642	0.882995
Tc00_g053160	Hypothetical protein	13.81	18.5682	41.2924	10	1.34454	0.467258	2.99003	0.00805663	0.449676	0.0554109
Tc00_g053210	Hypothetical protein	330.041	623.543	656.741	21	1.88929	0.00377052	1.98988	0.00177937	0.94945	0.816937
Tc00_g053220	Hypothetical protein	226.233	453.468	295.497	16	2.00443	0.0194531	1.30616	0.372831	1.5346	0.149671
Tc00_g053260	Pleiotropic drug resistance protein 1	32.8391	13.3577	3.74751	18	0.406762	0.177898	0.114118	0.0030372	3.56441	0.0993626
Tc00_g053480	Putative Fatty oxidation complex alpha subunit	245.877	6219.48	6635.38	3	25.2951	9.48062e-12	26.9866	3.58319e-12	0.937321	0.88955
Tc00_g053570	F21O3.11 protein	7365.2	8586.83	8131.22	13	1.16586	0.400668	1.10401	0.587663	1.05603	0.765673
Tc00_g053580	Ras-related protein ARA-1	1771.1	1760.41	1169.97	20	0.993964	0.989519	0.660589	0.354277	1.50466	0.36118
Tc00_g053610	Hypothetical protein	188084	123788	214666	1	0.658148	0.521794	1.14133	0.838351	0.576651	0.398343
Tc00_g053790	Putative Alpha-mannosidase 2	3022.78	4423.75	4299.15	14	1.46347	0.267448	1.42225	0.304955	1.02898	0.933845
Tc00_g053800	Putative Mannose-1-phosphate guanyltransferase alpha	2437.14	2794.7	2596.42	19	1.14671	0.264765	1.06535	0.607974	1.07637	0.548139
Tc00_g054070	Metal tolerance protein	3212.17	5275.51	5257.53	14	1.64235	0.100427	1.63675	0.102786	1.00342	0.991096
Tc00_g054110	Putative Protein WAX2	2123.14	886.316	819.591	20	0.417455	0.0601768	0.386027	0.0407229	1.08141	0.867206
Tc00_g054120	Putative Protein WAX2	36376.1	13258.5	12682.8	7	0.364484	0.040986	0.348658	0.0329242	1.04539	0.928799
Tc00_g054130	predicted protein	2250.21	2753.45	2605.45	19	1.22364	0.652582	1.15787	0.743361	1.0568	0.902316
Tc00_g054140	Putative ABSCISIC ACID-INSENSITIVE 5-like protein 1	2.61551	11.7607	13.0719	5	4.49651	0.0583097	4.99784	0.0417811	0.899692	0.880796
Tc00_g054150	predicted protein	779.166	1187.94	1222.7	15	1.52463	0.313004	1.56924	0.280697	0.971572	0.944214
Tc00_g054160	Putative uncharacterized protein	4869.63	6883.56	7156.11	13	1.41357	0.269222	1.46954	0.21907	0.961914	0.901155
Tc00_g054170	TGACG-sequence-specific DNA-binding protein TGA-2.1	81.8676	95.4392	512.471	16	1.16577	NA	6.25975	NA	0.186233	NA
Tc00_g054180	predicted protein	32.0604	25.3585	195.201	17	0.79096	0.719625	6.08854	0.00367192	0.12991	0.00113098
Tc00_g054190	F-box/LRR-repeat protein At1g67190	1135.69	1627.11	1726.98	15	1.4327	0.0562454	1.52064	0.0263522	0.94217	0.754346
Tc00_g054200	Putative phagocytic receptor 1b	658.229	750.623	696.921	21	1.14037	0.670937	1.05878	0.852396	1.07706	0.811537
Tc00_g054210	Putative phagocytic receptor 1b	1353.84	1446.7	1325.13	20	1.06859	0.562286	0.978791	0.853407	1.09174	0.446379
Tc00_g054220	Cell division protein ftsZ	1157.49	598.875	568.476	21	0.517391	0.0240774	0.491128	0.0150938	1.05348	0.860284
Tc00_g054230	Hypothetical protein	91.7995	44.9601	35.8663	24	0.489764	0.0016385	0.390703	7.43463e-05	1.25355	0.375172
Tc00_g054240	Putative Interferon-induced guanylate-binding protein 2	6.11899	4.56544	6.99717	11	0.746111	0.765527	1.14352	0.896977	0.65247	0.669767
Tc00_g054250	60S ribosomal protein L10a-1	21545.9	22748.1	18995.6	7	1.0558	0.843462	0.881634	0.647048	1.19755	0.512264
Tc00_g054280	Ferredoxin-3, chloroplastic	9420.58	8629.3	8431.3	13	0.916005	0.594475	0.894987	0.500365	1.02348	0.887373
Tc00_g054290	Glucan endo-1,3-beta-glucosidase 14	7957.61	12555.2	19236.8	13	1.57776	0.137984	2.41741	0.00406977	0.652667	0.164719
Tc00_g054300	Cytochrome c oxidase assembly protein ctaG	1087.36	1081.69	1058.24	20	0.994794	0.970471	0.973224	0.832731	1.02216	0.861907
Tc00_g054310	Probable calcium-binding protein CML48	1300.49	4275.65	3656.04	8	3.28772	0.000355815	2.81127	0.00193581	1.16948	0.637885
Tc00_g054320	predicted protein	780.765	756.066	753.568	21	0.968366	0.875473	0.965167	0.861035	1.00331	0.985219
Tc00_g054330	predicted protein	3784.95	4336.26	4394.95	14	1.14566	0.404635	1.16116	0.36046	0.986647	0.935141
Tc00_g054340	116 kDa U5 small nuclear ribonucleoprotein component	5826.73	5269.94	5373.29	14	0.904442	0.682299	0.92218	0.741482	0.980766	0.93673
Tc00_g054350	Putative Protein transport protein SEC23	5253.03	4889.45	5299.78	14	0.930786	0.750331	1.0089	0.968614	0.922576	0.720747
Tc00_g054360	Putative Pentatricopeptide repeat-containing protein At4g33170	178.589	152.922	137.13	23	0.856282	0.590622	0.767853	0.358425	1.11516	0.702811
Tc00_g054370	predicted protein	2305.26	2134.58	2019.84	19	0.92596	0.673688	0.876185	0.468648	1.05681	0.761347
Tc00_g054401	Putative Gypsy retrotransposon integrase-like protein 1	1.03593	4.56544	1.0618	6	4.40711	0.291277	1.02498	0.993957	4.29971	0.287663
Tc00_g054402	predicted protein (Fragment)	0.487937	3.40741	1.0618	6	6.98329	0.400833	2.1761	0.816808	3.20908	0.540607
Tc00_g054410	40S ribosomal protein S25	13629.3	12210.9	11430.3	13	0.895928	0.789422	0.838653	0.66892	1.06829	0.87243
Tc00_g054420	Gtpase activating protein, putative	844.306	600.066	462.703	21	0.710721	0.0295375	0.548028	0.000144718	1.29687	0.102981
Tc00_g054430	Putative uncharacterized protein	715.631	286.347	222.948	22	0.400133	0.0217003	0.31154	0.00362116	1.28437	0.537499
Tc00_g054440	N-carbamoylputrescine amidase	4998.27	4154.98	4054.43	14	0.831284	0.309578	0.811168	0.249601	1.0248	0.892224
Tc00_g054450	uncharacterized protein At2g27730, mitochondrial	2431.54	2026.9	1730.13	19	0.833585	0.672271	0.711538	0.428942	1.17153	0.712877
Tc00_g054460	Putative uncharacterized protein	1263.43	844.01	704.932	20	0.66803	0.241431	0.557951	0.0905416	1.19729	0.601943
Tc00_g054470	Hypothetical protein	776.378	501.497	411.421	21	0.645944	0.126846	0.529923	0.0270263	1.21894	0.492618
Tc00_g054480	Peroxidase 60	0.57585	5.78137	12.589	6	10.0397	0.0210441	21.8617	0.000958753	0.459238	0.300285
Tc00_g054490	Germin-like protein 9-3	18.254	18.5927	18.913	10	1.01856	0.944066	1.0361	0.919941	0.983068	0.975448
Tc00_g054510	40S ribosomal protein S14	17647.6	17805.6	15054	7	1.00895	0.979941	0.853034	0.654815	1.18278	0.63677
Tc00_g054520	Putative uncharacterized protein	1329.82	2655.25	4875.83	8	1.99669	0.0725061	3.66652	0.000725257	0.544574	0.113186
Tc00_g054550	Putative uncharacterized protein	107.383	50.8209	53.0973	24	0.473267	0.0206617	0.494466	0.0311517	0.957127	0.885245
Tc00_g054560	Putative uncharacterized protein	765.825	276.212	327.724	22	0.360672	8.08569e-07	0.427936	4.14138e-05	0.842819	0.410754
Tc00_g054570	Putative nuclease HARBI1	142.255	121.361	135.663	23	0.85312	0.472498	0.953658	0.823976	0.894576	0.624448
Tc00_g054580	RuvB-like 1	3156.56	3073.53	2600.68	19	0.973696	0.858847	0.823895	0.199613	1.18182	0.269406
Tc00_g054600	Putative F-box protein At4g12560	1481.17	913.193	955.739	20	0.616536	0.0486399	0.64526	0.0739946	0.955484	0.854219
Tc00_g054610	predicted protein	1490.27	1164.52	1166.2	20	0.781414	0.115676	0.782544	0.118575	0.998556	0.991863
Tc00_g054620	Putative F-box protein At2g27310	1084.8	9934.96	15096.8	8	9.15831	1.11872e-05	13.9167	1.64461e-07	0.658082	0.399273
Tc00_g054630	Putative F-box protein At2g27310	66.373	72.0051	741.655	16	1.08486	NA	11.1741	NA	0.097087	NA
Tc00_g054660	Putative uncharacterized protein	65.8554	19.8992	11.7536	18	0.302165	0.0810363	0.178476	0.0139238	1.69303	0.468416
Tc00_g054670	predicted protein	393.197	220.924	333.908	22	0.561866	0.0368962	0.849215	0.552283	0.66163	0.136675
Tc00_g054680	Bifunctional nitrilase/nitrile hydratase NIT4A	11565.3	7494.87	8264.06	13	0.648051	0.0401287	0.71456	0.111879	0.906923	0.643807
Tc00_g054700	Transcription factor, putative	1104.35	889.755	732.115	20	0.80568	0.276216	0.662935	0.039569	1.21532	0.331892
Tc00_g054740	Hypothetical protein	49.2702	40.1832	53.092	17	0.815568	0.586428	1.07757	0.848367	0.756859	0.465755
Tc00_g054770	Acetolactate synthase small subunit	1835.8	839.144	1228.47	20	0.4571	0.0127768	0.669175	0.201469	0.68308	0.22559
Tc00_g054780	Probably inactive leucine-rich repeat receptor-like protein kinase At5g48380	1037.56	1218.5	1129.25	20	1.17439	0.444676	1.08837	0.68589	1.07904	0.719568
Tc00_g054890	Leucine zipper-ef-hand containing transmembrane protein, putative	7937.42	8243.83	8713.24	13	1.0386	0.85246	1.09774	0.646658	0.946126	0.785297
Tc00_g054901	Putative copia protein	105.097	59.4083	42.4899	24	0.565269	0.205328	0.404291	0.045661	1.39817	0.46082
Tc00_g054970	Putative uncharacterized protein	2746.74	4423.82	4528.78	14	1.61057	0.107426	1.64879	0.0912004	0.976822	0.936734
Tc00_g055040	Hypothetical protein	2.91953	18.5345	13.1812	5	6.34845	0.00359407	4.51483	0.0220261	1.40613	0.537789
Tc00_g055060	Hypothetical protein	209.234	210.944	248.641	16	1.00818	0.986119	1.18834	0.644242	0.848388	0.657078
Tc00_g055070	Putative uncharacterized protein	472.815	516.735	595.225	21	1.09289	0.711036	1.2589	0.332846	0.868135	0.550054
Tc00_g055080	Putative Reticulon	4.5394	6.40127	8.15145	11	1.41016	0.715727	1.79571	0.52212	0.785292	0.782429
Tc00_g055170	Putative uncharacterized protein	9.50717	13.5435	7.93346	11	1.42455	0.579248	0.834471	0.790846	1.70713	0.417126
Tc00_g055190	Putative uncharacterized protein	318.795	317.363	459.895	16	0.99551	0.992027	1.44261	0.497643	0.690077	0.491449
Tc00_g055281	Putative uncharacterized protein	17.0057	16.1861	6.76507	10	0.951801	0.903176	0.397811	0.0340025	2.39259	0.0467112
Tc00_g055283	Hypothetical protein	10.7184	6.02117	7.00857	11	0.561758	0.478034	0.653879	0.626125	0.859116	0.82643
Tc00_g055290	F26G16.17 protein	75.6142	66.8155	67.4861	17	0.883637	0.593837	0.892505	0.599954	0.990063	0.997548
Tc00_g055300	Tyrosine-sulfated glycopeptide receptor 1	2783.34	1761.23	1572.77	19	0.632774	0.16061	0.565064	0.0804599	1.11983	0.729868
Tc00_g055310	Cell division control protein, putative	4931.6	4120.12	4741.12	14	0.835453	0.118239	0.961376	0.731666	0.869017	0.223346
Tc00_g055320	Transcription factor, putative	2239.36	2503.26	2383.2	19	1.11785	0.554354	1.06423	0.741298	1.05038	0.794302
Tc00_g055360	Putative Omega-hydroxypalmitate O-feruloyl transferase	625.023	21526.9	47506.5	2	34.4417	2.89402e-12	76.0076	9.10385e-18	0.453135	0.109016
Tc00_g055430	predicted protein (Fragment)	886.987	490.753	475.134	21	0.553281	0.0344242	0.535672	0.0260133	1.03287	0.909943
Tc00_g055440	Putative Probable Disease resistance protein At4g27220	121.263	123.72	150.223	23	1.02026	0.931526	1.23881	0.328335	0.823574	0.375018
Tc00_g055600	Putative predicted protein	3.5335	4.94587	9.78197	11	1.39971	0.68949	2.76835	0.207942	0.505611	0.391064
Tc00_g055611	Putative ribonuclease H protein At1g65750	9.67499	6.59578	7.91935	11	0.681735	0.466997	0.818538	0.714112	0.832869	0.725524
Tc00_g055680	Putative Cytochrome P450 82A3	75.7071	46.5701	34.9036	24	0.615136	0.178713	0.461035	0.0325847	1.33425	0.421516
Tc00_g055690	Cytochrome P450 82A3	36.9174	7.00105	11.7224	18	0.189641	0.00585555	0.317531	0.0475782	0.597236	0.442169
Tc00_g055740	Putative Universal stress protein A-like protein	7102.75	4516.85	4669.07	14	0.635929	0.0202348	0.657361	0.0314289	0.967397	0.865136
Tc00_g055780	Putative Universal stress protein A-like protein	12.0782	12.1663	2.135	11	1.0073	0.990758	0.176765	0.00991239	5.69849	0.0100033
Tc00_g055800	Putative Nuclease S1	23.1686	6.59169	9.20185	11	0.28451	0.00956703	0.397169	0.0576543	0.716343	0.500491
Tc00_g055830	DNA (cytosine-5)-methyltransferase 1B	628.094	787.034	773.778	21	1.25305	0.200831	1.23195	0.239016	1.01713	0.920766
Tc00_g055860	Putative uncharacterized protein	2021.58	984.475	840.976	20	0.486984	0.141992	0.416	0.0738145	1.17063	0.749274
Tc00_g055870	Serine/threonine protein phosphatase 2A 57 kDa regulatory subunit B' alpha isoform	3194.81	4308.22	3639.94	14	1.34851	0.0218797	1.13933	0.31821	1.1836	0.196327
Tc00_g055900	Putative uncharacterized protein	1142.07	952.431	895.324	20	0.833949	0.350359	0.783946	0.210326	1.06378	0.749227
Tc00_g055910	Putative uncharacterized protein	5.58701	10.1237	4.25861	11	1.81201	0.325852	0.762234	0.685439	2.37723	0.174613
Tc00_g055920	Probable pectate lyase 12	954.07	35.0015	29.0937	24	0.0366865	5.18536e-06	0.0304943	1.76685e-06	1.20306	0.819556
Tc00_g055930	Hypothetical protein	0.547989	7.12918	10.6636	6	13.0097	0.0207421	19.4595	0.00467975	0.668552	0.594907
Tc00_g055940	Putative Bifunctional monodehydroascorbate reductase and carbonic anhydrase nectarin-3	1521.86	2359.9	1458.24	19	1.55067	0.0593643	0.958198	0.855737	1.61832	0.0388731
Tc00_g055950	Putative RING finger and CHY zinc finger domain-containing protein 1	14468.8	10639.3	10463.5	13	0.73533	0.179959	0.723179	0.157523	1.0168	0.942075
Tc00_g055960	Aquaporin TIP1-1	34059.8	12802.4	13775.1	7	0.375879	0.00514677	0.404438	0.00963689	0.929386	0.834407
Tc00_g055970	Putative uncharacterized protein	13.6299	5.52489	9.3868	11	0.405351	0.205324	0.688693	0.605307	0.588581	0.457756
Tc00_g055980	Ankyrin repeat-containing protein, putative	878.995	1124.51	1090.06	20	1.27931	0.119376	1.24012	0.17627	1.03161	0.839511
Tc00_g055990	GTP-binding protein yptV3	531.914	328.345	247.305	22	0.61729	0.0978415	0.464934	0.00890944	1.32769	0.335427
Tc00_g056000	Splicing factor 3A subunit, putative	4408.69	4702.9	3897.98	14	1.06673	0.701033	0.884157	0.463491	1.2065	0.264167
Tc00_g056010	Phosphatidylinositol-4-phosphate 5-kinase 9	4946.21	3320.62	3671.64	14	0.671346	0.163386	0.742315	0.29752	0.904396	0.72498
Tc00_g056020	Putative WD repeat-containing protein 3	2134.5	2114.05	1842.62	19	0.99042	0.965828	0.863255	0.514789	1.14731	0.542925
Tc00_g056030	Expansin-A9	2.21982	6.64957	8.88298	6	2.99555	0.245672	4.00167	0.144028	0.748574	0.761522
Tc00_g056040	Putative Protein fluG	1230.42	706.22	758.033	20	0.573967	0.0107535	0.616077	0.0263196	0.931648	0.74416
Tc00_g056070	Thaumatin-like protein 1	3779.51	4918.34	15259	8	1.30132	0.660855	4.0373	0.0186229	0.322323	0.0555888
Tc00_g056080	Putative ribonuclease H protein At1g65750	43.3707	44.4143	40.5201	17	1.02406	0.936223	0.934272	0.806208	1.0961	0.747436
Tc00_g056090	Putative HEAT repeat-containing protein 7A homolog	5657.35	6473.03	7119.06	13	1.14418	0.698775	1.25837	0.508766	0.909253	0.784245
Tc00_g056100	Putative uncharacterized protein	1131.13	767.012	760.456	20	0.678095	0.0317487	0.672299	0.0288033	1.00862	0.966497
Tc00_g056170	Hypothetical protein	11.0744	24.242	40.3795	10	2.18901	0.0205889	3.6462	9.01489e-05	0.600353	0.10226
Tc00_g056220	predicted protein	558.958	304.991	233.783	22	0.545642	0.190233	0.418248	0.0604557	1.30459	0.569691
Tc00_g056460	Putative Anthocyanidin 3-O-glucosyltransferase	19.5569	13.1094	13.0833	10	0.670321	0.479351	0.668988	0.459534	1.00199	0.970072
Tc00_g056490	Hypothetical protein	0	2.87809	6.42183	6	2.87809	0.177139	6.42183	0.0456588	0.448173	0.516886
Tc00_g056500	Hypothetical protein	8.27283	8.34951	11.0408	11	1.00927	0.999669	1.33458	0.533078	0.756243	0.53882
Tc00_g056680	Putative Probable protein Pop3	3753.79	2032.4	1482.5	19	0.541425	0.0686683	0.394934	0.00588048	1.37093	0.350179
Tc00_g056730	Serine/threonine-protein phosphatase PP2A catalytic subunit	1988.98	2727.6	2674.9	19	1.37135	0.0610486	1.34486	0.079075	1.0197	0.907636
Tc00_g056830	Homocysteine S-methyltransferase 1	929.09	2210.82	2598.72	15	2.37956	0.00632741	2.79706	0.00119968	0.850735	0.61071
Tc00_g056860	Putative Zinc finger protein CONSTANS-LIKE 16	1919.22	1333.54	1920.1	19	0.694836	0.27132	1.00046	0.999168	0.694516	0.271021
Tc00_g056950	Hypothetical protein	8.94252	14.0686	15.2994	10	1.57322	0.398701	1.71086	0.301524	0.919553	0.845679
Tc00_g056960	Putative uncharacterized protein	106.985	88.0642	134.898	23	0.823144	0.577047	1.2609	0.517118	0.652822	0.229606
Tc00_g056990	Putative uncharacterized protein	116.207	97.4144	102.912	23	0.838283	0.602122	0.885592	0.714596	0.946579	0.877924
Tc00_g057120	Hypothetical protein	0	8.69282	0	6	8.69282	0.00153434	0	1	8.69282	0.00338464
Tc00_g057130	Putative Omega-hydroxypalmitate O-feruloyl transferase	1.55172	7.42719	2.9818	6	4.78641	0.202479	1.9216	0.620128	2.49084	0.437559
Tc00_g057230	Nucleoprotein TPR, putative	15438.9	15415.9	16265.5	7	0.998513	0.995337	1.05354	0.842097	0.947768	0.837533
Tc00_g057390	Putative predicted protein	941.775	839.39	896.999	20	0.891285	0.589056	0.952455	0.81697	0.935777	0.758083
Tc00_g057420	Putative F-box protein At4g12560	319.338	253.9	301.684	22	0.795084	0.217569	0.944717	0.758127	0.841611	0.35875
Tc00_g057440	Anthocyanin 3'-O-beta-glucosyltransferase	715.505	439.721	544.638	21	0.614561	0.0548177	0.761194	0.281107	0.807365	0.400898
Tc00_g057460	Hypothetical protein	110.453	126.633	262.382	16	1.14649	0.787971	2.37551	0.0802081	0.48263	0.139003
Tc00_g057470	Putative F-box protein FB1	1.61178	1.16621	8.11726	6	0.723559	0.840707	5.03622	0.133651	0.143671	0.0903833
Tc00_g057480	Xylose isomerase	38632	64681.3	83656.1	1	1.67429	0.0936882	2.16546	0.0119527	0.77318	0.40243
Tc00_g057490	Annexin-like protein RJ4	48.2195	50.5672	66.3647	24	1.04869	0.948865	1.37631	0.681613	0.76196	0.729371
Tc00_g057520	Putative uncharacterized protein	3728.41	5110.17	5386.25	14	1.3706	0.349979	1.44465	0.275328	0.948743	0.875802
Tc00_g057530	Putative LRR receptor-like serine/threonine-protein kinase GSO1	16.4139	31.4363	42.9049	10	1.91523	0.280785	2.61394	0.102964	0.732697	0.579715
Tc00_g057560	Hypothetical protein	3717.09	4064.45	4050.16	14	1.09345	0.663136	1.08961	0.676429	1.00353	0.985526
Tc00_g057570	Camelliol C synthase	36417.7	99796.5	119105	1	2.74033	0.000972647	3.27054	0.000105467	0.837883	0.562353
Tc00_g057640	Cysteine-rich repeat secretory protein 60	126.625	68.7978	37.0187	24	0.543321	0.28945	0.29235	0.0349109	1.85846	0.292195
Tc00_g057650	15.7 kDa heat shock protein, peroxisomal	5246.88	3304.26	3275.7	14	0.629758	0.108842	0.624313	0.102394	1.00872	0.975938
Tc00_g057690	Probable inactive receptor kinase At1g48480	1194.6	769.91	749.053	20	0.644493	0.0599809	0.627034	0.046113	1.02784	0.908294
Tc00_g057730	Putative Aspartic proteinase nepenthesin-2	1352.08	598.517	455.857	21	0.442664	0.0859691	0.337152	0.0221548	1.31295	0.567797
Tc00_g057740	Putative pentatricopeptide repeat-containing protein At1g09680	190.341	149.811	150.432	23	0.787066	0.273648	0.790332	0.282412	0.995868	0.988973
Tc00_g057750	Putative predicted protein	582.544	1141.91	1047.33	15	1.96021	0.0170992	1.79786	0.0378312	1.0903	0.759063
Tc00_g057760	Kinesin light chain, putative	892.959	731.01	799.077	20	0.818637	0.135628	0.894864	0.407961	0.914818	0.50966
Tc00_g057770	Hypothetical protein	104.257	89.1312	112.145	23	0.85492	0.56722	1.07566	0.792637	0.794789	0.406886
Tc00_g057790	Hypothetical protein	220.81	161.118	236.566	16	0.729666	0.382254	1.07136	0.848715	0.681068	0.288089
Tc00_g057800	Glutamine synthetase cytosolic isozyme 2	10672	11307.2	9205.06	13	1.05952	0.802457	0.862542	0.52283	1.22836	0.373956
Tc00_g057870	uncharacterized oxidoreductase At4g09670	1679.86	878.732	971.279	20	0.523097	0.0345658	0.578189	0.0740124	0.904717	0.744409
Tc00_g057880	Acetyl-coenzyme A synthetase, cytoplasmic	20406.6	28793.9	28183	7	1.41101	0.180663	1.38107	0.209355	1.02167	0.933575
Tc00_g057890	Eukaryotic peptide chain release factor subunit 1-3	3434.05	3561.5	3093.64	14	1.03712	0.80245	0.900872	0.473208	1.15124	0.33362
Tc00_g057900	Transportin-3, putative	5537.13	4898.99	5074.51	14	0.884753	0.620294	0.916451	0.724444	0.965413	0.886422
Tc00_g057950	predicted protein	633.712	201.105	181.782	22	0.317344	0.00265815	0.286853	0.0011168	1.1063	0.795634
Tc00_g058020	Hypothetical protein	9.56289	5.94264	5.40149	11	0.621427	0.442264	0.564838	0.326196	1.10019	0.82307
Tc00_g058040	Transcription factor CPC	160.669	120.083	119.079	23	0.747394	0.224574	0.741146	0.211512	1.00843	0.966671
Tc00_g058280	Putative gag/pol polyprotein	7.27935	11.2691	13.1229	11	1.5481	0.438295	1.80276	0.288034	0.858737	0.77078
Tc00_g058360	Putative predicted protein	26.2442	30.2383	39.0403	10	1.15219	0.677575	1.48758	0.232848	0.77454	0.43911
Tc00_g058420	Ammonium transporter 3 member 1	43503.9	30883.7	48339.4	7	0.709906	0.59101	1.11115	0.867936	0.638892	0.481649
Tc00_g058430	Putative uncharacterized protein	901.201	493.086	845.089	21	0.547143	0.327539	0.937737	0.916332	0.583472	0.382184
Tc00_g058440	Putative uncharacterized protein	102.674	71.1377	70.3194	23	0.692848	0.204126	0.684879	0.198449	1.01164	0.980846
Tc00_g058450	Hypothetical protein	22.137	22.2654	17.2836	10	1.0058	0.977103	0.780758	0.588292	1.28824	0.571691
Tc00_g058460	Putative uncharacterized protein	110.911	93.2532	78.8883	23	0.84079	0.633328	0.711273	0.352679	1.18209	0.650385
Tc00_g058530	Putative 3-mercaptopyruvate sulfurtransferase	8032.15	6933.01	6601.3	13	0.863158	0.392517	0.82186	0.254203	1.05025	0.775432
Tc00_g058581	Putative uncharacterized protein	62.5814	77.4724	77.618	17	1.23795	0.689365	1.24027	0.678689	0.998124	0.987945
Tc00_g058610	Myb-like transcription factor 6	1559.18	1653.12	1911.13	19	1.06025	0.800977	1.22573	0.381776	0.864998	0.533673
Tc00_g058620	Caffeic acid 3-O-methyltransferase	17.8378	11.3308	3.82859	12	0.635212	0.618366	0.214634	0.121388	2.95952	0.292397
Tc00_g058650	Caffeic acid 3-O-methyltransferase	23.2768	20.0324	23.5073	10	0.860616	0.804023	1.0099	0.97595	0.85218	0.782281
Tc00_g058680	ABC transporter G family member 15	298.697	239.069	163.953	22	0.800374	0.681959	0.548896	0.270777	1.45815	0.489191
Tc00_g058710	ABC transporter G family member 15	16.1815	26.8642	18.6866	10	1.66018	0.241438	1.15481	0.740299	1.43762	0.410327
Tc00_g058720	Putative uncharacterized protein	1599.58	1987.24	1645.46	19	1.24235	0.22508	1.02868	0.875367	1.20771	0.291562
Tc00_g058750	Probable NAD kinase 1	4491.9	12528.5	9337.55	13	2.78913	7.72861e-07	2.07875	0.000423992	1.34173	0.156501
Tc00_g058770	predicted protein	92.5597	80.682	90.7394	23	0.871675	0.621659	0.980333	0.924348	0.889162	0.693526
Tc00_g058800	Putative Fringe-like	1.03593	80.9277	5.70897	5	78.1211	NA	5.51098	NA	14.1755	NA
Tc00_g058810	Putative Protein of unknown function DUF3411	7087.32	7108.17	8484.98	13	1.00294	0.990225	1.19721	0.451925	0.837736	0.45936
Tc00_g058840	Putative Angio-associated migratory cell protein	12.3323	12.6293	14.8646	10	1.02409	0.943405	1.20534	0.711256	0.849625	0.766422
Tc00_g058860	predicted protein (Fragment)	143.852	78.2829	42.9709	24	0.544191	0.308043	0.298717	0.0452381	1.82176	0.324389
Tc00_g058870	Putative Dihydroflavonol-4-reductase	5843.97	3937.07	4351.98	14	0.673697	0.0978813	0.744696	0.216704	0.904661	0.674787
Tc00_g058960	Putative 2-aminoethanethiol dioxygenase	2303.13	3552.52	3298.22	14	1.54248	0.0501322	1.43206	0.104846	1.0771	0.736503
Tc00_g058980	Hypothetical protein	3.80373	2.01807	8.50582	6	0.530549	0.482169	2.23618	0.330176	0.237257	0.0975099
Tc00_g058990	Hypothetical protein	0.487937	2.86992	7.06685	6	5.88173	0.143246	14.4831	0.0118204	0.40611	0.283455
Tc00_g059000	Hypothetical protein	1298.56	15905.5	22213.6	2	12.2486	2.67537e-07	17.1064	5.18888e-09	0.716026	0.486323
Tc00_g059050	S-adenosylmethionine-dependent methyltransferase, putative	312.399	193.977	141.972	22	0.620925	0.262272	0.454457	0.0645992	1.3663	0.466295
Tc00_g059070	Putative uncharacterized protein	10.8502	19.8166	13.6755	10	1.82638	0.289858	1.26039	0.69864	1.44906	0.508922
Tc00_g059080	Hypothetical protein	11.8861	16.1115	14.7598	10	1.35549	0.531933	1.24176	0.687286	1.09158	0.830182
[truncated: 19,339 more rows]

## Sheet: Sheet B
Supporting Excel file S2, Sheet B: Homology between Criollo and Forastero cacao genome.
*Criollo cacao gene Ids are based on cacao genome (Argout et al., 2010) http://cocoagendb.cirad.fr/gbrowse/cgi-bin/gbrowse/theobroma/
# Forastero cacao genome Ids are based on cacao genome (Motamayor et al., 2013) http://www.cacaogenomedb.org/
Criollo cacao genome		Forastero cacao genome		BLASTn E-value
Gene Id*	Gene annotation / function	Gene Id #	Gene annotation / function
Tc00_g000010	Hypothetical protein	XM_007044128.1	Uncharacterizedprotein(TCM_009376)mRNA,completecds	0
Tc00_g000019	Pol protein	XM_007019684.1	Uncharacterizedprotein(TCM_036055)mRNA,completecds	3e-146
Tc00_g000020	Hypothetical protein	XM_007028231.1	Uncharacterizedprotein(TCM_023962)mRNA,completecds	1e-105
Tc00_g000021	Putative OSJNBb0068N06.11 protein	XM_007029009.1	Uncharacterizedprotein(TCM_024990)mRNA,completecds	0
Tc00_g000030	Hypothetical protein	XM_007027830.1	Uncharacterizedprotein(TCM_022783)mRNA,completecds	1e-30
Tc00_g000040	Hypothetical protein	XM_007014968.1	Uncharacterizedprotein(TCM_040670)mRNA,completecds	4e-90
Tc00_g000050	Hypothetical protein	XM_007037200.1	Uncharacterizedprotein(TCM_013872)mRNA,completecds	1e-72
Tc00_g000051	Hypothetical protein	XM_007036650.1	Uncharacterizedprotein(TCM_012596)mRNA,completecds	7e-69
Tc00_g000060	Hypothetical protein	XM_007049991.1	Uncharacterizedprotein(TCM_003706)mRNA,completecds	1e-57
Tc00_g000070	Hypothetical protein	XM_007032299.1	Uncharacterizedprotein(TCM_018121)mRNA,completecds	4e-62
Tc00_g000080	Hypothetical protein	XM_007010812.1	Uncharacterizedprotein(TCM_044875)mRNA,completecds	0
Tc00_g000090	Hypothetical protein	No hits found	-	-
Tc00_g000100	Hypothetical protein	XM_007049962.1	Uncharacterizedprotein(TCM_003584)mRNA,completecds	8e-44
Tc00_g000110	Hypothetical protein	XM_007049756.1	gagproteasepolyprotein(TCM_002991)mRNA,completecds	5e-84
Tc00_g000120	Hypothetical protein	XM_007028011.1	gagproteasepolyprotein(TCM_023155)mRNA,completecds	2e-53
Tc00_g000130	Hypothetical protein	No hits found	-	-
Tc00_g000140	Hypothetical protein	XM_007029029.1	Phosphatidicacidphosphatase(PAP2)familyprotein(TCM_025008)mRNA,completecds	7e-40
Tc00_g000150	Hypothetical protein	No hits found	-	-
Tc00_g000160	Hypothetical protein	XM_007014496.1	Uncharacterizedprotein(TCM_039765)mRNA,completecds	0
Tc00_g000170	Hypothetical protein	No hits found	-	-
Tc00_g000171	Putative copia-type pol polyprotein	XM_007049939.1	Uncharacterizedprotein(TCM_003521)mRNA,completecds	0
Tc00_g000180	Hypothetical protein	XM_007037189.1	Integrase,catalyticregion,Zincfinger,CCHC-type,Peptidaseaspartic,catalytic,putative(TCM_013858)mRNA,completecds	2e-107
Tc00_g000190	Hypothetical protein	XM_007023539.1	Uncharacterizedprotein(TCM_027661)mRNA,completecds	3e-16
Tc00_g000191	Hypothetical protein	XM_007050048.1	gag-protease-integrase-RT-RNaseHpolyprotein(TCM_003843)mRNA,partialcds	1e-88
Tc00_g000200	predicted protein	XM_007014494.1	Uncharacterizedprotein(TCM_039757)mRNA,completecds	0
Tc00_g000210	Biotin carboxylase 1, chloroplastic	XM_007014489.1	Biotincarboxylase1,chloroplasticisoform1(TCM_039756)mRNA,completecds	0
Tc00_g000211	Hypothetical protein	XM_007045635.1	Uncharacterizedprotein(TCM_011393)mRNA,completecds	7e-61
Tc00_g000212	Putative uncharacterized protein	XM_007014471.1	Uncharacterizedprotein(TCM_039720)mRNA,completecds	0
Tc00_g000213	Putative copia protein	XM_007032371.1	Uncharacterizedprotein(TCM_018342)mRNA,completecds	0
Tc00_g000220	Hypothetical protein	No hits found	-	-
Tc00_g000230	Hypothetical protein	XM_007028095.1	DNA/RNApolymerasessuperfamilyprotein(TCM_023614)mRNA,completecds	4e-123
Tc00_g000231	Putative uncharacterized protein	XM_007022370.1	Uncharacterizedprotein(TCM_032881)mRNA,completecds	2e-111
Tc00_g000240	Hypothetical protein	XM_007014488.1	Uncharacterizedprotein(TCM_039751)mRNA,completecds	0
Tc00_g000250	Hypothetical protein	XM_007037189.1	Integrase,catalyticregion,Zincfinger,CCHC-type,Peptidaseaspartic,catalytic,putative(TCM_013858)mRNA,completecds	2e-53
Tc00_g000251	Putative retrovirus-related Pol polyprotein from transposon TNT 1-94	XM_007049939.1	Uncharacterizedprotein(TCM_003521)mRNA,completecds	0
Tc00_g000260	Putative RNA-directed DNA polymerase (Reverse transcriptase)	XM_007020183.1	Uncharacterizedprotein(TCM_036655)mRNA,completecds	3e-83
Tc00_g000261	Putative Os07g0613900 protein	XM_007014486.1	Uncharacterizedprotein(TCM_039745)mRNA,completecds	1e-71
Tc00_g000262	Putative retrovirus-related Pol polyprotein from transposon TNT 1-94	XM_007020113.1	Cysteine-richRLK(RECEPTOR-likeproteinkinase)8(TCM_036562)mRNA,completecds	0
Tc00_g000270	Hypothetical protein	No hits found	-	-
Tc00_g000280	Putative Pentatricopeptide repeat-containing protein At5g66520	XM_007014484.1	Pentatricopeptiderepeatproteinisoform1(TCM_039741)mRNA,completecds	0
Tc00_g000281	Putative copia protein	XM_007014015.1	Uncharacterizedprotein(TCM_038756)mRNA,completecds	3e-60
Tc00_g000282	Putative MuDRA Transposase-like	XM_007032517.1	Uncharacterizedprotein(TCM_018599)mRNA,completecds	2e-32
Tc00_g000290	Hypothetical protein	XM_007014480.1	Uncharacterizedproteinisoform1(TCM_039738)mRNA,completecds	6e-168
Tc00_g000300	Putative uncharacterized protein	XM_007014478.1	Hydroxyproline-richglycoproteinfamilyprotein,putativeisoform1(TCM_039735)mRNA,completecds	0
Tc00_g000310	Putative uncharacterized protein	XM_007032052.1	Uncharacterizedprotein(TCM_017450)mRNA,completecds	0
Tc00_g000320	Hypothetical protein	XM_007045929.1	Argonautefamilyprotein(TCM_011631)mRNA,completecds	3e-16
Tc00_g000330	Hypothetical protein	XM_007010812.1	Uncharacterizedprotein(TCM_044875)mRNA,completecds	0
Tc00_g000340	Hypothetical protein	XM_007028904.1	Uncharacterizedprotein(TCM_024883)mRNA,completecds	0
Tc00_g000341	polyprotein, putative	No hits found	-	-
Tc00_g000350	Sulfate transporter 4.1, chloroplastic	XM_007009486.1	Sulfatetransporter4.1isoform1(TCM_042964)mRNA,completecds	0
Tc00_g000360	Putative metal tolerance protein C3	XM_007009483.1	Cationeffluxfamilyproteinisoform1(TCM_042961)mRNA,completecds	0
Tc00_g000370	Putative Beta-hexosaminidase subunit B2	XM_007009480.1	Beta-hexosaminidase1isoform1(TCM_042957)mRNA,completecds	0
Tc00_g000380	Putative uncharacterized protein	XM_007009479.1	Mitogen-activatedproteinkinasephosphatase1(TCM_042956)mRNA,completecds	0
Tc00_g000390	Putative uncharacterized protein	XM_007009478.1	Uncharacterizedprotein(TCM_042955)mRNA,completecds	0
Tc00_g000400	predicted protein	XM_007009476.1	Uncharacterizedprotein(TCM_042953)mRNA,completecds	2e-140
Tc00_g000410	Putative uncharacterized protein	XM_007009477.1	DNApolymerasezetacatalyticsubunit,putative(TCM_042954)mRNA,completecds	0
Tc00_g000420	Putative uncharacterized protein	XM_007009476.1	Uncharacterizedprotein(TCM_042953)mRNA,completecds	3e-40
Tc00_g000430	Hypothetical protein	XM_007009478.1	Uncharacterizedprotein(TCM_042955)mRNA,completecds	1e-40
Tc00_g000440	Putative uncharacterized protein	XM_007009474.1	TranslationinitiationfactorIF-2,putative(TCM_042950)mRNA,completecds	0
Tc00_g000450	3-ketoacyl-CoA synthase 21	XM_007009473.1	3-ketoacyl-CoAsynthase(TCM_042949)mRNA,completecds	0
Tc00_g000460	60S ribosomal protein L23a	XM_007009471.1	RibosomalproteinL23ABisoform1(TCM_042948)mRNA,completecds	0
Tc00_g000470	Putative Ankyrin repeat-containing protein At2g01680	XM_007009470.1	Ankyrinrepeat-containingprotein,putative(TCM_042947)mRNA,completecds	0
Tc00_g000480	Putative Ankyrin-2	XM_007009469.1	Ankyrinrepeat-containingprotein,putative(TCM_042946)mRNA,completecds	0
Tc00_g000490	Putative At4g10720	XM_007009464.1	Ankyrinrepeat-containingprotein,putative(TCM_042939)mRNA,completecds	0
Tc00_g000500	Putative Ankyrin repeat-containing protein At3g12360	XM_007099525.1	Ankyrinrepeat-containingprotein,putative(TCM_046325)mRNA,completecds	0
Tc00_g000510	Putative At4g10720	XM_007009464.1	Ankyrinrepeat-containingprotein,putative(TCM_042939)mRNA,completecds	0
Tc00_g000520	Hypothetical protein	XM_007009468.1	Uncharacterizedprotein(TCM_042945)mRNA,completecds	2e-127
Tc00_g000530	Hypothetical protein	XM_007009449.1	Ankyrinrepeatfamilyprotein,putative(TCM_042918)mRNA,completecds	7e-97
Tc00_g000540	Hypothetical protein	XM_007027577.1	Uncharacterizedprotein(TCM_022480)mRNA,completecds	2e-83
Tc00_g000550	Hypothetical protein	No hits found	-	-
Tc00_g000560	Putative predicted protein (Fragment)	XM_007029464.1	Uncharacterizedprotein(TCM_025400)mRNA,completecds	2e-119
Tc00_g000570	Laccase-1	XM_007036699.1	Laccase1(TCM_012703)mRNA,completecds	0
Tc00_g000580	Putative uncharacterized protein	No hits found	-	-
Tc00_g000581	Hypothetical protein	XM_007013900.1	Uncharacterizedprotein(TCM_038519)mRNA,completecds	0
Tc00_g000582	Hypothetical protein	No hits found	-	-
Tc00_g000583	Putative copia protein	No hits found	-	-
Tc00_g000590	Hypothetical protein	XM_007014305.1	Uncharacterizedprotein(TCM_039361)mRNA,completecds	3e-65
Tc00_g000600	Putative polyprotein	XM_007028124.1	Uncharacterizedprotein(TCM_023738)mRNA,completecds	7e-128
Tc00_g000610	Hypothetical protein	XM_007032335.1	Uncharacterizedprotein(TCM_018230)mRNA,completecds	3e-54
Tc00_g000620	Putative uncharacterized protein	No hits found	-	-
Tc00_g000621	Putative copia protein	XM_007022448.1	Cysteine-richRLK(RECEPTOR-likeproteinkinase)8(TCM_033155)mRNA,completecds	6e-140
Tc00_g000622	Putative retrovirus-related Pol polyprotein from transposon TNT 1-94	XM_007013994.1	Uncharacterizedprotein(TCM_038720)mRNA,completecds	8e-86
Tc00_g000630	Putative uncharacterized protein	XM_007023482.1	Uncharacterizedprotein(TCM_027580)mRNA,completecds	3e-115
Tc00_g000631	Putative uncharacterized protein	XM_007043686.1	Uncharacterizedprotein(TCM_008289)mRNA,completecds	2e-123
Tc00_g000640	Hypothetical protein	XM_007027821.1	Uncharacterizedprotein(TCM_022756)mRNA,completecds	5e-98
Tc00_g000650	Hypothetical protein	XM_007037189.1	Integrase,catalyticregion,Zincfinger,CCHC-type,Peptidaseaspartic,catalytic,putative(TCM_013858)mRNA,completecds	8e-123
Tc00_g000651	Putative copia protein	XM_007037189.1	Integrase,catalyticregion,Zincfinger,CCHC-type,Peptidaseaspartic,catalytic,putative(TCM_013858)mRNA,completecds	0
Tc00_g000652	Putative uncharacterized protein	XM_007032371.1	Uncharacterizedprotein(TCM_018342)mRNA,completecds	1e-159
Tc00_g000660	Putative retrotransposon gag protein	XM_007036650.1	Uncharacterizedprotein(TCM_012596)mRNA,completecds	0
Tc00_g000661	Putative uncharacterized protein	No hits found	-	-
Tc00_g000670	Hypothetical protein	XM_007044278.1	Uncharacterizedprotein(TCM_009866)mRNA,completecds	4e-33
Tc00_g000680	Hypothetical protein	XM_007028091.1	Uncharacterizedprotein(TCM_023563)mRNA,completecds	2e-151
Tc00_g000690	Putative Interferon-induced GTP-binding protein Mx2	XM_007029402.1	Dynaminrelatedprotein4C(TCM_025338)mRNA,completecds	0
Tc00_g000700	Interferon-induced GTP-binding protein mx, putative	XM_007029402.1	Dynaminrelatedprotein4C(TCM_025338)mRNA,completecds	0
Tc00_g000710	Putative defensin-like protein 20	XM_007029404.1	Defensin-likefamilyprotein,putative(TCM_025340)mRNA,partialcds	1e-73
Tc00_g000720	Hypothetical protein	XM_007014226.1	Uncharacterizedprotein(TCM_039264)mRNA,completecds	2e-87
Tc00_g000730	Hypothetical protein	XM_007099652.1	Galactosemutarotase-likesuperfamilyprotein,putative(TCM_045874)mRNA,completecds	3e-53
Tc00_g000740	Putative polyprotein	XM_007010399.1	retrotransposonprotein,putative(TCM_044286)mRNA,completecds	0
Tc00_g000750	Hypothetical protein	XM_007028099.1	Uncharacterizedprotein(TCM_023649)mRNA,completecds	1e-121
Tc00_g000760	Hypothetical protein	No hits found	-	-
Tc00_g000770	Hypothetical protein	XM_007028099.1	Uncharacterizedprotein(TCM_023649)mRNA,completecds	0
Tc00_g000780	Putative Peptidase C48%2C SUMO%2FSentrin%2FUbl1	XM_007019268.1	Uncharacterizedprotein(TCM_035348)mRNA,completecds	9e-166
Tc00_g000790	RNA-dependent RNA polymerase, putative	XM_007049061.1	Uncharacterizedprotein(TCM_002127)mRNA,completecds	3e-79
Tc00_g000800	Hypothetical protein	XM_007014687.1	Uncharacterizedprotein(TCM_040241)mRNA,completecds	2e-102
Tc00_g000801	Hypothetical protein	XM_007033414.1	Uncharacterizedprotein(TCM_019664)mRNA,completecds	1e-131
Tc00_g000802	retrotransposon protein, putative, unclassified	XM_007030675.1	Uncharacterizedprotein(TCM_026479)mRNA,completecds	1e-08
Tc00_g000803	Putative retrovirus-related Pol polyprotein from transposon TNT 1-94	XM_007010951.1	Uncharacterizedprotein(TCM_045180)mRNA,completecds	0
Tc00_g000810	Hypothetical protein	XM_007012348.1	Uncharacterizedprotein(TCM_037378)mRNA,completecds	2e-107
Tc00_g000820	Putative uncharacterized protein	No hits found	-	-
Tc00_g000821	Putative uncharacterized protein	No hits found	-	-
Tc00_g000830	Putative transposon TX1 uncharacterized 149 kDa protein	No hits found	-	-
Tc00_g000840	Putative uncharacterized protein	XM_007010061.1	Uncharacterizedprotein(TCM_043451)mRNA,completecds	5e-21
Tc00_g000841	Putative retrovirus-related Pol polyprotein from transposon TNT 1-94	No hits found	-	-
Tc00_g000850	Hypothetical protein	XM_007036601.1	Uncharacterizedprotein(TCM_012541)mRNA,completecds	0
Tc00_g000851	Putative retrovirus-related Pol polyprotein from transposon TNT 1-94	XM_007032596.1	Uncharacterizedprotein(TCM_018693)mRNA,completecds	4e-111
Tc00_g000860	Hypothetical protein	No hits found	-	-
Tc00_g000870	Hypothetical protein	XM_007028115.1	Uncharacterizedprotein(TCM_023690)mRNA,completecds	6e-58
Tc00_g000880	Hypothetical protein	XM_007027577.1	Uncharacterizedprotein(TCM_022480)mRNA,completecds	2e-51
Tc00_g000890	Hypothetical protein	XM_007028805.1	Uncharacterizedprotein(TCM_024794)mRNA,completecds	0
Tc00_g000900	Hypothetical protein	No hits found	-	-
Tc00_g000901	Putative copia protein	XM_007032371.1	Uncharacterizedprotein(TCM_018342)mRNA,completecds	8e-146
Tc00_g000902	Putative retrovirus-related Pol polyprotein from transposon TNT 1-94	XM_007014136.1	Uncharacterizedprotein(TCM_039018)mRNA,completecds	0
Tc00_g000910	Putative LRR receptor-like serine/threonine-protein kinase EFR	XM_007022257.1	Di-glucosebindingproteinwithKinesinmotordomain(TCM_032503)mRNA,completecds	0
Tc00_g000920	Putative uncharacterized protein	XM_007023888.1	Uncharacterizedprotein(TCM_028393)mRNA,completecds	0
Tc00_g000930	Putative Genome polyprotein	No hits found	-	-
Tc00_g000940	Putative Genome polyprotein	No hits found	-	-
Tc00_g000950	Putative Genome polyprotein	No hits found	-	-
Tc00_g000960	Putative predicted protein	No hits found	-	-
Tc00_g000970	predicted protein	XM_007029749.1	Non-specificphospholipaseC4(TCM_025686)mRNA,completecds	0
Tc00_g000980	Putative uncharacterized protein	XM_007037064.1	Uncharacterizedprotein(TCM_013597)mRNA,completecds	9e-28
Tc00_g000990	Hypothetical protein	XM_007032299.1	Uncharacterizedprotein(TCM_018121)mRNA,completecds	4e-54
Tc00_g001000	Hypothetical protein	XM_007027830.1	Uncharacterizedprotein(TCM_022783)mRNA,completecds	8e-35
Tc00_g001010	Putative uncharacterized protein	XM_007023788.1	Uncharacterizedprotein(TCM_028206)mRNA,completecds	2e-63
Tc00_g001020	Hypothetical protein	No hits found	-	-
Tc00_g001030	Hypothetical protein	No hits found	-	-
Tc00_g001040	Hypothetical protein	XM_007032011.1	Uncharacterizedprotein(TCM_017391)mRNA,completecds	5e-87
Tc00_g001050	Hypothetical protein	XM_007023791.1	Thiol-disulfideoxidoreductaseDCCisoform1(TCM_028225)mRNA,completecds	2e-09
Tc00_g001060	Putative retroelement	XM_007050027.1	gagproteasepolyprotein(TCM_003791)mRNA,completecds	0
Tc00_g001070	Hypothetical protein	No hits found	-	-
Tc00_g001071	Putative uncharacterized protein	XM_007028090.1	Uncharacterizedprotein(TCM_023546)mRNA,completecds	7e-158
Tc00_g001080	Hypothetical protein	XM_007014018.1	Uncharacterizedprotein(TCM_038764)mRNA,completecds	5e-147
Tc00_g001090	Putative uncharacterized protein P0431G05.11	XM_007043944.1	Uncharacterizedprotein(TCM_008802)mRNA,completecds	0
Tc00_g001100	Hypothetical protein	XM_007049884.1	Integrase,catalyticregion,Zincfinger,CCHC-type,Peptidaseaspartic,catalytic-likeprotein(TCM_003265)mRNA,completecds	1e-115
Tc00_g001101	Putative retrovirus-related Pol polyprotein from transposon TNT 1-94	XM_007037189.1	Integrase,catalyticregion,Zincfinger,CCHC-type,Peptidaseaspartic,catalytic,putative(TCM_013858)mRNA,completecds	0
Tc00_g001102	Putative copia protein	XM_007014964.1	Cysteine-richRLK(RECEPTOR-likeproteinkinase)8,putative(TCM_040664)mRNA,completecds	0
Tc00_g001103	Putative retrotransposon protein, identical	XM_007043824.1	Uncharacterizedprotein(TCM_008533)mRNA,completecds	0
Tc00_g001110	Putative uncharacterized protein	XM_007049984.1	DNA/RNApolymerasessuperfamilyprotein(TCM_003698)mRNA,completecds	1e-142
Tc00_g001111	Hypothetical protein	XM_007099600.1	gagproteasepolyprotein-likeprotein(TCM_045983)mRNA,completecds	1e-179
Tc00_g001120	Putative AC9 Transposase	XM_007023923.1	Uncharacterizedprotein(TCM_028461)mRNA,completecds	2e-09
Tc00_g001130	Hypothetical protein	XM_007010290.1	T6D22.19,putative(TCM_043936)mRNA,completecds	2e-29
Tc00_g001140	Hypothetical protein	XM_007010810.1	Uncharacterizedprotein(TCM_044860)mRNA,completecds	1e-27
Tc00_g001150	Hypothetical protein	No hits found	-	-
Tc00_g001160	Hypothetical protein	XM_007036685.1	Uncharacterizedprotein(TCM_012666)mRNA,completecds	2e-44
Tc00_g001170	Putative predicted protein	XM_007035385.1	DNAJheatshockN-terminaldomain-containingprotein,putative(TCM_021115)mRNA,completecds	6e-131
Tc00_g001171	Putative uncharacterized protein	No hits found	-	-
Tc00_g001172	Putative retrovirus-related Pol polyprotein from transposon TNT 1-94	No hits found	-	-
Tc00_g001180	Hypothetical protein	No hits found	-	-
Tc00_g001190	Hypothetical protein	XM_007036919.1	Uncharacterizedprotein(TCM_013067)mRNA,completecds	6e-118
Tc00_g001200	Hypothetical protein	XM_007049928.1	Uncharacterizedprotein(TCM_003436)mRNA,completecds	4e-99
Tc00_g001210	Putative H0613A10.2 protein	XM_007049965.1	Uncharacterizedprotein(TCM_003614)mRNA,completecds	0
Tc00_g001220	Hypothetical protein	No hits found	-	-
Tc00_g001221	Putative uncharacterized protein	XM_007037189.1	Integrase,catalyticregion,Zincfinger,CCHC-type,Peptidaseaspartic,catalytic,putative(TCM_013858)mRNA,completecds	0
Tc00_g001230	Hypothetical protein	XM_007014566.1	Uncharacterizedprotein(TCM_039891)mRNA,completecds	6e-33
Tc00_g001231	Putative transposon Ty3-G gag-Pol polyprotein	XM_007023781.1	Uncharacterizedprotein(TCM_028160)mRNA,completecds	0
Tc00_g001240	Hypothetical protein	XM_007014613.1	Uncharacterizedprotein(TCM_040032)mRNA,completecds	4e-115
Tc00_g001241	Putative uncharacterized protein	XM_007013900.1	Uncharacterizedprotein(TCM_038519)mRNA,completecds	3e-48
Tc00_g001242	Putative transposon Ty5-1 protein YCL074W	No hits found	-	-
Tc00_g001243	Putative retrovirus-related Pol polyprotein from transposon TNT 1-94	No hits found	-	-
Tc00_g001250	Putative uncharacterized protein	XM_007049762.1	Uncharacterizedprotein(TCM_003006)mRNA,completecds	2e-144
Tc00_g001260	Hypothetical protein	XM_007023777.1	Uncharacterizedprotein(TCM_028132)mRNA,completecds	0
Tc00_g001261	Putative transposon TX1 uncharacterized 149 kDa protein	No hits found	-	-
Tc00_g001262	Hypothetical protein	No hits found	-	-
Tc00_g001270	Hypothetical protein	No hits found	-	-
Tc00_g001280	DNA repair protein recA homolog 2, mitochondrial	XM_007023775.1	DNArepairproteinrecA(TCM_028130)mRNA,completecds	0
Tc00_g001290	Ornithine decarboxylase	XM_007023774.1	Uncharacterizedprotein(TCM_028129)mRNA,completecds	0
Tc00_g001291	Putative uncharacterized protein	XM_007028422.1	gag-polpolyprotein-likeprotein(TCM_024323)mRNA,completecds	3e-161
Tc00_g001292	Putative retrovirus-related Pol polyprotein from transposon TNT 1-94	XM_007028424.1	Cysteine-richRLK(RECEPTOR-likeproteinkinase)8(TCM_024325)mRNA,completecds	0
Tc00_g001293	Putative retrovirus-related Pol polyprotein from transposon TNT 1-94	XM_007023028.1	F14N23.28,putative(TCM_027090)mRNA,completecds	2e-33
Tc00_g001300	polyprotein (Fragment)	XM_007049809.1	Uncharacterizedprotein(TCM_003100)mRNA,completecds	0
Tc00_g001310	Hypothetical protein	XM_007028091.1	Uncharacterizedprotein(TCM_023563)mRNA,completecds	8e-144
Tc00_g001320	Hypothetical protein	XM_007021826.1	Leucine-richrepeatproteinkinasefamilyprotein,putative(TCM_031979)mRNA,completecds	2e-80
Tc00_g001330	Putative predicted protein	XM_007043818.1	gagproteasepolyprotein(TCM_008508)mRNA,completecds	0
Tc00_g001340	Hypothetical protein	No hits found	-	-
Tc00_g001350	Hypothetical protein	No hits found	-	-
Tc00_g001351	Putative retrovirus-related Pol polyprotein from transposon TNT 1-94	XM_007022523.1	Uncharacterizedprotein(TCM_033366)mRNA,completecds	9e-30
Tc00_g001360	Putative retrotransposon protein, identical	XM_007044321.1	DNA/RNApolymerasessuperfamilyprotein(TCM_009998)mRNA,completecds	0
Tc00_g001370	Hypothetical protein	XM_007010696.1	Pectinlyase-likesuperfamilyprotein(TCM_044711)mRNA,completecds	1e-72
Tc00_g001380	Hypothetical protein	XM_007028091.1	Uncharacterizedprotein(TCM_023563)mRNA,completecds	4e-67
Tc00_g001390	Hypothetical protein	No hits found	-	-
Tc00_g001400	Hypothetical protein	XM_007037064.1	Uncharacterizedprotein(TCM_013597)mRNA,completecds	1e-25
Tc00_g001401	Putative Pol protein	XM_007043815.1	CCHC-typeintegrase-likeprotein(TCM_008503)mRNA,completecds	1e-45
Tc00_g001410	Hypothetical protein	XM_007032349.1	Uncharacterizedprotein(TCM_018295)mRNA,completecds	3e-70
Tc00_g001411	Putative RNA-directed DNA polymerase homolog	XM_007028430.1	Uncharacterizedprotein(TCM_024329)mRNA,completecds	4e-47
Tc00_g001420	Putative uncharacterized protein	No hits found	-	-
Tc00_g001430	Hypothetical protein	XM_007022467.1	Uncharacterizedprotein(TCM_033221)mRNA,completecds	2e-32
Tc00_g001431	Putative retrotransposon protein, identical	XM_007044321.1	DNA/RNApolymerasessuperfamilyprotein(TCM_009998)mRNA,completecds	0
Tc00_g001440	Hypothetical protein	XM_007043746.1	gagproteasepolyprotein(TCM_008373)mRNA,completecds	7e-165
Tc00_g001450	Hypothetical protein	XM_007023923.1	Uncharacterizedprotein(TCM_028461)mRNA,completecds	4e-54
Tc00_g001460	Hypothetical protein	XM_007022111.1	Serine-threonineproteinkinase,putative(TCM_032338)mRNA,completecds	1e-39
Tc00_g001461	Putative predicted protein	XM_007032300.1	gagproteasepolyprotein(TCM_018122)mRNA,completecds	0
Tc00_g001470	Putative uncharacterized protein At1g15400	XM_007023815.1	Uncharacterizedprotein(TCM_028280)mRNA,completecds	0
Tc00_g001480	Hypothetical protein	XM_007049997.1	RNA-directedDNApolymerase(TCM_003737)mRNA,completecds	0
Tc00_g001490	Putative DNA replication complex GINS protein PSF1	XM_007023818.1	PartnerofSLDfive1(TCM_028286)mRNA,completecds	0
Tc00_g001500	NBS resistance protein	XM_007023820.1	LRRandNB-ARCdomains-containingdiseaseresistanceproteinisoform1(TCM_028287)mRNA,completecds	0
Tc00_g001510	Hypothetical protein	XM_007044705.1	Uncharacterizedprotein(TCM_010483)mRNA,completecds	5e-61
Tc00_g001520	Hypothetical protein	XM_007049441.1	Uncharacterizedprotein(TCM_002548)mRNA,completecds	1e-107
Tc00_g001530	Putative Peptide transporter PTR1	XM_007044320.1	Nitratetransporter1.7,putative(TCM_009987)mRNA,completecds	0
Tc00_g001540	Hypothetical protein	XM_007019728.1	Leucine-richrepeatproteinkinasefamilyprotein(TCM_036171)mRNA,completecds	2e-72
Tc00_g001550	Putative Receptor-like protein kinase 2	XM_007019701.1	Leucine-richrepeatreceptorproteinkinasefamilyprotein,putative(TCM_036073)mRNA,completecds	4e-52
Tc00_g001551	Putative retrovirus-related Pol polyprotein from transposon TNT 1-94	No hits found	-	-
Tc00_g001560	Hypothetical protein	XM_007049756.1	gagproteasepolyprotein(TCM_002991)mRNA,completecds	1e-84
Tc00_g001570	Hypothetical protein	XM_007014082.1	Uncharacterizedprotein(TCM_038894)mRNA,completecds	1e-94
Tc00_g001580	Hypothetical protein	XM_007022334.1	Uncharacterizedprotein(TCM_032689)mRNA,completecds	1e-141
Tc00_g001581	Putative transposon Ty3-I gag-Pol polyprotein	XM_007049775.1	DNA/RNApolymerasessuperfamilyprotein(TCM_003025)mRNA,completecds	0
Tc00_g001590	Hypothetical protein	XM_007032420.1	Uncharacterizedprotein(TCM_018447)mRNA,completecds	5e-51
Tc00_g001600	Hypothetical protein	XM_007049441.1	Uncharacterizedprotein(TCM_002548)mRNA,completecds	3e-45
Tc00_g001610	Hypothetical protein	No hits found	-	-
Tc00_g001620	Putative uncharacterized protein	No hits found	-	-
Tc00_g001621	Putative copia protein	No hits found	-	-
Tc00_g001630	Hypothetical protein	No hits found	-	-
Tc00_g001640	Hypothetical protein	XM_007044188.1	DNA/RNApolymerasessuperfamilyprotein(TCM_009549)mRNA,completecds	4e-67
Tc00_g001641	Putative retrovirus-related Pol polyprotein LINE-1	No hits found	-	-
Tc00_g001650	Putative predicted protein	XM_007042993.1	gagproteasepolyprotein(TCM_007556)mRNA,completecds	0
Tc00_g001651	Putative transposon Ty3-G gag-Pol polyprotein	XM_007014526.1	Uncharacterizedprotein(TCM_039810)mRNA,completecds	0
Tc00_g001652	Putative copia protein	No hits found	-	-
Tc00_g001653	Putative LTR retrotransposon like protein	XM_007028301.1	Uncharacterizedprotein(TCM_024129)mRNA,completecds	6e-160
Tc00_g001660	Hypothetical protein	XM_007023545.1	Uncharacterizedprotein(TCM_027675)mRNA,completecds	7e-45
Tc00_g001670	Hypothetical protein	No hits found	-	-
Tc00_g001680	Putative uncharacterized protein	XM_007028301.1	Uncharacterizedprotein(TCM_024129)mRNA,completecds	3e-52
Tc00_g001690	Putative Subtilisin-like protease	XM_007028302.1	Subtilisin-likeserineendopeptidasefamilyprotein(TCM_024130)mRNA,completecds	0
Tc00_g001700	Putative uncharacterized protein	No hits found	-	-
Tc00_g001710	Hypothetical protein	No hits found	-	-
Tc00_g001720	Hypothetical protein	No hits found	-	-
Tc00_g001721	Putative AC9 Transposase	No hits found	-	-
Tc00_g001722	Putative AC Transposase	No hits found	-	-
Tc00_g001730	Hypothetical protein	XM_007013467.1	UbiquitinsystemcomponentCueprotein,putativeisoform3(TCM_038139)mRNA,completecds	2e-40
Tc00_g001740	Hypothetical protein	XM_007048456.1	Uncharacterizedprotein(TCM_001587)mRNA,completecds	2e-71
Tc00_g001750	Hypothetical protein	XM_007045069.1	Uncharacterizedprotein(TCM_010864)mRNA,completecds	0
Tc00_g001760	Putative uncharacterized protein	No hits found	-	-
Tc00_g001770	Hypothetical protein	XM_007043185.1	Uncharacterizedprotein(TCM_007693)mRNA,completecds	6e-73
Tc00_g001780	Hypothetical protein	XM_007023301.1	Terpenoidcyclasesfamilyprotein(TCM_027369)mRNA,completecds	2e-84
Tc00_g001790	Putative uncharacterized protein (Fragment)	XM_007049939.1	Uncharacterizedprotein(TCM_003521)mRNA,completecds	3e-102
Tc00_g001791	Putative uncharacterized protein	XM_007020112.1	Uncharacterizedprotein(TCM_036561)mRNA,completecds	2e-58
Tc00_g001792	Putative uncharacterized protein	XM_007032464.1	Cysteine-richRLK(RECEPTOR-likeproteinkinase)8(TCM_018530)mRNA,completecds	2e-88
Tc00_g001800	Hypothetical protein	XM_007044374.1	Uncharacterizedprotein(TCM_010097)mRNA,completecds	3e-168
Tc00_g001810	Hypothetical protein	No hits found	-	-
Tc00_g001811	Putative gag-pol polyprotein	No hits found	-	-
Tc00_g001820	Hypothetical protein	XM_007049280.1	RibonucleaseHprotein(TCM_002383)mRNA,completecds	5e-32
Tc00_g001830	Hypothetical protein	XM_007014641.1	Aminoacidpermeasefamilyproteinisoform1(TCM_040106)mRNA,completecds	5e-42
Tc00_g001840	Putative ribonuclease H protein At1g65750	XM_007020183.1	Uncharacterizedprotein(TCM_036655)mRNA,completecds	0
Tc00_g001850	Putative receptor protein kinase ZmPK1	XM_007020184.1	G-typelectinS-receptorserine/threonine-proteinkinase(TCM_036656)mRNA,completecds	0
Tc00_g001860	Hypothetical protein	No hits found	-	-
Tc00_g001861	Putative uncharacterized protein	XM_007044243.1	Uncharacterizedprotein(TCM_009686)mRNA,completecds	0
Tc00_g001870	Hypothetical protein	XM_007021464.1	MATEeffluxfamilyprotein,putative(TCM_031570)mRNA,completecds	6e-11
Tc00_g001880	Hypothetical protein	XM_007019502.1	Uncharacterizedprotein(TCM_035669)mRNA,completecds	3e-160
Tc00_g001890	Hypothetical protein	No hits found	-	-
Tc00_g001891	Putative uncharacterized protein	XM_007010242.1	Uncharacterizedprotein(TCM_043851)mRNA,completecds	1e-42
Tc00_g001892	gag-pol protein, putative	No hits found	-	-
Tc00_g001900	Putative OSJNBb0013J13.17 protein	No hits found	-	-
Tc00_g001910	Putative uncharacterized protein	XM_007043866.1	Uncharacterizedprotein(TCM_008633)mRNA,completecds	2e-38
Tc00_g001920	Putative uncharacterized protein	No hits found	-	-
Tc00_g001930	Putative Multidrug and toxin extrusion protein 1	XM_007020186.1	MATEeffluxfamilyprotein(TCM_036667)mRNA,completecds	0
Tc00_g001931	Putative retrotransposon protein, identical	XM_007099600.1	gagproteasepolyprotein-likeprotein(TCM_045983)mRNA,completecds	0
Tc00_g001940	Hypothetical protein	No hits found	-	-
Tc00_g001950	Hypothetical protein	No hits found	-	-
Tc00_g001960	Hypothetical protein	XM_007027577.1	Uncharacterizedprotein(TCM_022480)mRNA,completecds	4e-47
Tc00_g001970	Hypothetical protein	XM_007036687.1	Uncharacterizedprotein(TCM_012672)mRNA,completecds	1e-43
Tc00_g001971	Putative P0041A24.2 protein	No hits found	-	-
Tc00_g001980	Hypothetical protein	XM_007047771.1	Argonauteproteingroup,putative(TCM_001023)mRNA,completecds	4e-50
Tc00_g001990	Hypothetical protein	XM_007019772.1	Arginase(TCM_036208)mRNA,completecds	5e-116
Tc00_g002000	Arginase	XM_007019772.1	Arginase(TCM_036208)mRNA,completecds	0
Tc00_g002010	predicted protein	XM_007019770.1	Nitroreductasefamilyproteinisoform1(TCM_036207)mRNA,completecds	0
Tc00_g002020	Putative Ycf20-like protein	XM_007019768.1	Uncharacterizedproteinisoform1(TCM_046894)mRNA,completecds	0
Tc00_g002030	uncharacterized protein At1g22800	XM_007019767.1	S-adenosyl-L-methionine-dependentmethyltransferasessuperfamilyprotein(TCM_046892)mRNA,completecds	0
Tc00_g002040	Probable adenylate kinase 2, chloroplastic	XM_007019765.1	Adenosinemonophosphatekinaseisoform1(TCM_036205)mRNA,completecds	0
Tc00_g002050	predicted protein (Fragment)	XM_007019760.1	Thioredoxinfamilyproteinisoform1(TCM_036204)mRNA,completecds	0
Tc00_g002060	Acetylglutamate kinase	XM_007019759.1	N-acetyl-l-glutamatekinase(TCM_036203)mRNA,completecds	0
Tc00_g002061	Putative retrovirus-related Pol polyprotein from transposon TNT 1-94	XM_007013587.1	gag-polpolyprotein-likeprotein(TCM_038240)mRNA,completecds	5e-98
Tc00_g002070	Putative Queuine tRNA-ribosyltransferase subunit qtrtd1	XM_007019757.1	Uncharacterizedproteinisoform1(TCM_036201)mRNA,completecds	0
Tc00_g002080	Putative uncharacterized protein	XM_007019755.1	UvrABCsystemproteinCisoform1(TCM_036200)mRNA,completecds	0
Tc00_g002090	Putative uncharacterized protein	XM_007019751.1	Alteredinheritancerateofmitochondriaprotein25isoform1(TCM_036198)mRNA,completecds	0
Tc00_g002100	Hypothetical protein	XM_007019749.1	Uncharacterizedprotein(TCM_036197)mRNA,completecds	0
Tc00_g002110	Putative Pentatricopeptide repeat-containing protein At1g71460, chloroplastic	XM_007032323.1	Pentatricopeptiderepeat(PPR-like)superfamilyprotein(TCM_018189)mRNA,completecds	0
Tc00_g002120	Putative predicted protein	XM_007019746.1	Cysteine/Histidine-richC1domainfamilyprotein,putative(TCM_036194)mRNA,completecds	0
Tc00_g002130	Hypothetical protein	XM_007019745.1	Uncharacterizedprotein(TCM_036193)mRNA,completecds	5e-56
Tc00_g002140	Cycloartenol synthase	XM_007019743.1	Cycloartenolsynthase1isoform1(TCM_036191)mRNA,completecds	0
Tc00_g002150	predicted protein	XM_007019739.1	ZincfingerandBTBdomain-containingprotein11isoform2(TCM_036190)mRNA,partialcds	0
Tc00_g002160	Putative predicted protein	XM_007019737.1	Uncharacterizedproteinisoform2(TCM_036188)mRNA,partialcds	0
Tc00_g002170	GDSL esterase/lipase At1g33811	XM_007019735.1	GDSL-likeLipase/Acylhydrolasesuperfamilyprotein(TCM_036187)mRNA,completecds	0
Tc00_g002180	GDSL esterase/lipase At1g71691	XM_007019733.1	Zincfingerprotein,putativeisoform1(TCM_036186)mRNA,completecds	0
Tc00_g002190	Hypothetical protein	XM_007019731.1	Uncharacterizedprotein(TCM_036184)mRNA,completecds	3e-111
Tc00_g002200	Putative predicted protein	XM_007019729.1	Uncharacterizedprotein(TCM_036182)mRNA,completecds	2e-134
Tc00_g002210	Putative gag polyprotein (Fragment)	XM_007019711.1	Uncharacterizedprotein(TCM_036116)mRNA,completecds	2e-94
Tc00_g002211	Putative retrovirus-related Pol polyprotein from transposon 17.6	XM_007044188.1	DNA/RNApolymerasessuperfamilyprotein(TCM_009549)mRNA,completecds	0
Tc00_g002212	Putative transposon Ty3-I gag-Pol polyprotein	XM_007049984.1	DNA/RNApolymerasessuperfamilyprotein(TCM_003698)mRNA,completecds	5e-156
Tc00_g002220	Hypothetical protein	XM_007028443.1	Embryosacdevelopmentarrest7(TCM_024339)mRNA,completecds	1e-77
Tc00_g002230	Putative uncharacterized protein	XM_007023955.1	Uncharacterizedprotein(TCM_028568)mRNA,completecds	1e-19
Tc00_g002240	Hypothetical protein	XM_007022433.1	Uncharacterizedprotein(TCM_033043)mRNA,completecds	1e-43
Tc00_g002241	Putative uncharacterized protein	No hits found	-	-
Tc00_g002242	Putative uncharacterized protein	XM_007043733.1	Uncharacterizedprotein(TCM_008347)mRNA,completecds	5e-36
Tc00_g002250	Putative uncharacterized protein	XM_007037460.1	Uncharacterizedprotein(TCM_014176)mRNA,completecds	0
Tc00_g002260	Putative uncharacterized protein	XM_007019571.1	Mitochondrialtranscriptionterminationfactorfamilyproteinisoform1(TCM_035780)mRNA,completecds	0
Tc00_g002270	Hypothetical protein	XM_007010140.1	H0502G05.11protein(TCM_043611)mRNA,completecds	3e-54
Tc00_g002280	Hypothetical protein	XM_007043467.1	Uncharacterizedprotein(TCM_007995)mRNA,completecds	2e-17
Tc00_g002290	Hypothetical protein	XM_007044297.1	Uncharacterizedprotein(TCM_009939)mRNA,completecds	8e-61
Tc00_g002300	Putative Thioredoxin-like protein 4B	XM_007019566.1	Uncharacterizedprotein(TCM_035771)mRNA,completecds	3e-109
Tc00_g002310	Hypothetical protein	XM_007019566.1	Uncharacterizedprotein(TCM_035771)mRNA,completecds	1e-33
Tc00_g002320	Hypothetical protein	XM_007019570.1	Uncharacterizedprotein(TCM_035777)mRNA,completecds	3e-140
Tc00_g002330	Hypothetical protein	No hits found	-	-
Tc00_g002340	Hypothetical protein	XM_007044427.1	Uncharacterizedprotein(TCM_010153)mRNA,completecds	1e-27
Tc00_g002341	Putative uncharacterized protein	XM_007014376.1	Purpleacidphosphatase28(TCM_039493)mRNA,completecds	9e-49
Tc00_g002350	Hypothetical protein	No hits found	-	-
Tc00_g002351	Putative retrovirus-related Pol polyprotein from transposon TNT 1-94	XM_007010214.1	Cysteine-richRLK(RECEPTOR-likeproteinkinase)8,putative(TCM_043774)mRNA,completecds	0
Tc00_g002360	Hypothetical protein	No hits found	-	-
Tc00_g002370	Hypothetical protein	No hits found	-	-
Tc00_g002371	Putative uncharacterized protein	No hits found	-	-
Tc00_g002380	Hypothetical protein	No hits found	-	-
Tc00_g002381	Putative retrotransposon gag protein	XM_007032338.1	DNA/RNApolymerasessuperfamilyprotein(TCM_018243)mRNA,completecds	0
Tc00_g002382	Putative retrotransposable element Tf2 155 kDa protein type 1	No hits found	-	-
Tc00_g002390	Putative Ribosome-recycling factor	XM_007099656.1	Ribosomerecyclingfactor(TCM_046211)mRNA,completecds	0
Tc00_g002391	Putative transposon Ty3-I gag-Pol polyprotein	XM_007022625.1	retrotransposonprotein,Ty3-gypsysub-class,putative(TCM_033499)mRNA,completecds	0
Tc00_g002400	Putative uncharacterized protein (Fragment)	No hits found	-	-
Tc00_g002410	Hypothetical protein	XM_007043962.1	Uncharacterizedprotein(TCM_008835)mRNA,completecds	6e-120
Tc00_g002411	Putative uncharacterized protein (Fragment)	No hits found	-	-
Tc00_g002412	Pol protein	XM_007032306.1	Uncharacterizedprotein(TCM_018138)mRNA,completecds	8e-64
Tc00_g002413	Putative gag-pol polyprotein, identical	XM_007049984.1	DNA/RNApolymerasessuperfamilyprotein(TCM_003698)mRNA,completecds	0
Tc00_g002420	Putative retrotransposon protein, identical	XM_007032338.1	DNA/RNApolymerasessuperfamilyprotein(TCM_018243)mRNA,completecds	0
Tc00_g002430	Putative uncharacterized protein	XM_007032234.1	Uncharacterizedprotein(TCM_017886)mRNA,completecds	1e-116
Tc00_g002440	Hypothetical protein	XM_007028113.1	Uncharacterizedprotein(TCM_023679)mRNA,completecds	5e-45
Tc00_g002450	Hypothetical protein	XM_007027833.1	gagproteasepolyprotein(TCM_022792)mRNA,completecds	6e-129
Tc00_g002451	polyprotein (Fragment)	XM_007023826.1	DNA/RNApolymerasessuperfamilyprotein(TCM_028292)mRNA,completecds	0
Tc00_g002452	Putative transposon Ty3-G gag-Pol polyprotein	XM_007044321.1	DNA/RNApolymerasessuperfamilyprotein(TCM_009998)mRNA,completecds	2e-136
Tc00_g002453	Putative predicted protein	XM_007023532.1	gagproteasepolyprotein(TCM_027657)mRNA,completecds	0
Tc00_g002454	Putative retrovirus-related Pol polyprotein from transposon TNT 1-94	XM_007013900.1	Uncharacterizedprotein(TCM_038519)mRNA,completecds	2e-139
Tc00_g002460	Putative uncharacterized protein	XM_007014677.1	Uncharacterizedprotein(TCM_040224)mRNA,completecds	7e-40
Tc00_g002470	Hypothetical protein	XM_007028019.1	Uncharacterizedprotein(TCM_023267)mRNA,completecds	2e-54
Tc00_g002480	Hypothetical protein	XM_007037071.1	Uncharacterizedprotein(TCM_013607)mRNA,completecds	6e-66
Tc00_g002490	Putative OSJNBb0052B05.11 protein	XM_007028231.1	Uncharacterizedprotein(TCM_023962)mRNA,completecds	0
Tc00_g002500	Putative retrotransposon gag protein	No hits found	-	-
Tc00_g002510	Hypothetical protein	XM_007010196.1	Uncharacterizedprotein(TCM_043737)mRNA,completecds	2e-12
Tc00_g002520	Hypothetical protein	XM_007032333.1	Uncharacterizedprotein(TCM_018225)mRNA,completecds	1e-37
Tc00_g002530	Hypothetical protein	XM_007049911.1	DNA/RNApolymerasessuperfamilyprotein(TCM_003365)mRNA,completecds	0
Tc00_g002531	Putative uncharacterized protein	XM_007010153.1	Integrasecoredomaincontainingprotein,putative(TCM_043647)mRNA,completecds	4e-50
Tc00_g002532	Putative retrovirus-related Pol polyprotein from transposon TNT 1-94	XM_007014018.1	Uncharacterizedprotein(TCM_038764)mRNA,completecds	0
Tc00_g002533	Putative uncharacterized protein	XM_007027822.1	Uncharacterizedprotein(TCM_022758)mRNA,completecds	2e-170
Tc00_g002540	Hypothetical protein	XM_007028019.1	Uncharacterizedprotein(TCM_023267)mRNA,completecds	8e-40
Tc00_g002550	Hypothetical protein	XM_007010319.1	Uncharacterizedprotein(TCM_044094)mRNA,completecds	9e-143
Tc00_g002560	retrotransposon protein, putative, Ty1-copia subclass	XM_007010399.1	retrotransposonprotein,putative(TCM_044286)mRNA,completecds	8e-98
Tc00_g002570	Hypothetical protein	No hits found	-	-
Tc00_g002580	Hypothetical protein	XM_007037469.1	Uncharacterizedprotein(TCM_014204)mRNA,completecds	3e-100
Tc00_g002581	Putative retrovirus-related Pol polyprotein from transposon TNT 1-94	XM_007028090.1	Uncharacterizedprotein(TCM_023546)mRNA,completecds	0
Tc00_g002590	Hypothetical protein	XM_007015990.1	FiberproteinFb17,putative(TCM_041573)mRNA,completecds	0
Tc00_g002600	Hypothetical protein	No hits found	-	-
Tc00_g002610	Hypothetical protein	XM_007022270.1	Uncharacterizedprotein(TCM_032532)mRNA,completecds	6e-108
Tc00_g002620	Hypothetical protein	XM_007024149.1	Uncharacterizedprotein(TCM_028804)mRNA,completecds	2e-40
Tc00_g002630	Hypothetical protein	XM_007036687.1	Uncharacterizedprotein(TCM_012672)mRNA,completecds	2e-51
Tc00_g002640	Hypothetical protein	XM_007024152.1	Uncharacterizedprotein(TCM_028810)mRNA,completecds	2e-167
Tc00_g002650	Vignain	XM_007049961.1	Cysteineproteinasessuperfamilyprotein,putative(TCM_003574)mRNA,completecds	0
Tc00_g002651	Putative uncharacterized mitochondrial protein AtMg01250	XM_007049960.1	Uncharacterizedprotein(TCM_003573)mRNA,completecds	3e-28
Tc00_g002652	Putative retrotransposon protein, identical	XM_007049984.1	DNA/RNApolymerasessuperfamilyprotein(TCM_003698)mRNA,completecds	0
Tc00_g002653	Hypothetical protein	XM_007050048.1	gag-protease-integrase-RT-RNaseHpolyprotein(TCM_003843)mRNA,partialcds	1e-100
Tc00_g002660	Putative retrotransposon protein, identical	XM_007023767.1	DNA/RNApolymerasessuperfamilyprotein(TCM_028107)mRNA,completecds	0
Tc00_g002670	Hypothetical protein	XM_007010142.1	Uncharacterizedprotein(TCM_043614)mRNA,completecds	9e-126
Tc00_g002671	Putative retrovirus-related Pol polyprotein from transposon TNT 1-94	XM_007014964.1	Cysteine-richRLK(RECEPTOR-likeproteinkinase)8,putative(TCM_040664)mRNA,completecds	0
Tc00_g002680	Hypothetical protein	No hits found	-	-
Tc00_g002690	Hypothetical protein	No hits found	-	-
Tc00_g002700	Hypothetical protein	XM_007022439.1	Uncharacterizedprotein(TCM_033091)mRNA,completecds	1e-65
Tc00_g002710	Hypothetical protein	XM_007099632.1	Uncharacterizedprotein(TCM_045950)mRNA,completecds	1e-56
Tc00_g002720	Hypothetical protein	XM_007050027.1	gagproteasepolyprotein(TCM_003791)mRNA,completecds	3e-91
Tc00_g002721	Putative retrotransposon protein, identical	XM_007022625.1	retrotransposonprotein,Ty3-gypsysub-class,putative(TCM_033499)mRNA,completecds	0
Tc00_g002730	Hypothetical protein	XM_007036673.1	Uncharacterizedprotein(TCM_012637)mRNA,completecds	1e-38
Tc00_g002740	Hypothetical protein	XM_007028630.1	UDP-glucosyltransferase,putative(TCM_024594)mRNA,completecds	3e-69
Tc00_g002750	Hypothetical protein	XM_007027613.1	Uncharacterizedprotein(TCM_022515)mRNA,completecds	1e-19
Tc00_g002751	Putative retrovirus-related Pol polyprotein from transposon TNT 1-94	XM_007049925.1	Uncharacterizedprotein(TCM_003421)mRNA,completecds	9e-175
Tc00_g002760	Hypothetical protein	XM_007022521.1	Uncharacterizedprotein(TCM_033355)mRNA,completecds	8e-19
Tc00_g002761	Putative retrotransposon protein, identical	XM_007050001.1	Uncharacterizedprotein(TCM_003746)mRNA,completecds	1e-165
Tc00_g002770	Hypothetical protein	XM_007043816.1	Uncharacterizedprotein(TCM_008506)mRNA,completecds	1e-64
Tc00_g002780	Hypothetical protein	XM_007050027.1	gagproteasepolyprotein(TCM_003791)mRNA,completecds	3e-172
Tc00_g002781	Putative uncharacterized protein	XM_007032341.1	Uncharacterizedprotein(TCM_018253)mRNA,completecds	0
Tc00_g002790	Hypothetical protein	XM_007028017.1	Uncharacterizedprotein(TCM_023221)mRNA,completecds	0
Tc00_g002800	Putative uncharacterized protein	XM_007022827.1	Uncharacterizedprotein(TCM_026918)mRNA,completecds	6e-60
Tc00_g002810	Hypothetical protein	No hits found	-	-
Tc00_g002811	Putative AC Transposase	XM_007032511.1	BEDzincfinger,hATfamilydimerizationdomain(TCM_018595)mRNA,completecds	6e-83
Tc00_g002820	Putative retrovirus-related Pol polyprotein from transposon TNT 1-94	No hits found	-	-
Tc00_g002830	Hypothetical protein	XM_007028206.1	Uncharacterizedprotein(TCM_023904)mRNA,completecds	7e-69
Tc00_g002840	Hypothetical protein	XM_007037465.1	Uncharacterizedprotein(TCM_014187)mRNA,completecds	3e-74
Tc00_g002850	Hypothetical protein	XM_007032299.1	Uncharacterizedprotein(TCM_018121)mRNA,completecds	5e-81
Tc00_g002860	Hypothetical protein	XM_007028238.1	Uncharacterizedprotein(TCM_023987)mRNA,partialcds	7e-23
Tc00_g002870	Hypothetical protein	XM_007022433.1	Uncharacterizedprotein(TCM_033043)mRNA,completecds	6e-63
Tc00_g002880	Hypothetical protein	XM_007023697.1	Uncharacterizedprotein(TCM_027904)mRNA,completecds	3e-73
Tc00_g002890	Hypothetical protein	XM_007017672.1	Uncharacterizedprotein(TCM_034181)mRNA,completecds	8e-79
Tc00_g002900	Putative Probable LRR receptor-like serine/threonine-protein kinase At1g51820	XM_007024306.1	Serine/threonine-proteinkinase-transformingproteinraf,putative(TCM_028941)mRNA,completecds	0
Tc00_g002901	Putative uncharacterized protein	XM_007048462.1	retrotransposonprotein,unclassified,putative(TCM_001591)mRNA,completecds	8e-171
Tc00_g002910	Putative Senescence-induced receptor-like serine/threonine-protein kinase	No hits found	-	-
Tc00_g002911	Putative copia protein	No hits found	-	-
Tc00_g002912	Putative retrovirus-related Pol polyprotein from transposon TNT 1-94	No hits found	-	-
Tc00_g002920	Putative Probable LRR receptor-like serine/threonine-protein kinase At1g05700	XM_007024307.1	Uncharacterizedprotein(TCM_028944)mRNA,completecds	5e-47
Tc00_g002930	Probable LRR receptor-like serine/threonine-protein kinase At1g51880	XM_007024307.1	Uncharacterizedprotein(TCM_028944)mRNA,completecds	1e-137
Tc00_g002931	Putative predicted protein	No hits found	-	-
Tc00_g002932	Putative retrovirus-related Pol polyprotein from transposon TNT 1-94	No hits found	-	-
Tc00_g002940	Hypothetical protein	XM_007024308.1	Uncharacterizedprotein(TCM_028946)mRNA,completecds	6e-69
Tc00_g002950	Putative Probable LRR receptor-like serine/threonine-protein kinase At1g51880	XM_007024309.1	Leucine-richrepeatproteinkinasefamilyprotein,putative(TCM_028947)mRNA,completecds	0
Tc00_g002960	Putative uncharacterized protein	No hits found	-	-
Tc00_g002970	Putative OSJNBa0035M09.12 protein	XM_007013911.1	Uncharacterizedprotein(TCM_038545)mRNA,completecds	2e-29
Tc00_g002980	Probable LRR receptor-like serine/threonine-protein kinase At1g51880	No hits found	-	-
Tc00_g002990	Putative Probable LRR receptor-like serine/threonine-protein kinase At1g05700	No hits found	-	-
Tc00_g002991	Putative retrovirus-related Pol polyprotein from transposon TNT 1-94	No hits found	-	-
Tc00_g003000	Probable LRR receptor-like serine/threonine-protein kinase At1g51820	XM_007024311.1	Leucine-richrepeatproteinkinasefamilyprotein,putative(TCM_028951)mRNA,completecds	0
Tc00_g003010	Hypothetical protein	XM_007024312.1	Leucine-richrepeatproteinkinasefamilyprotein,putative(TCM_028952)mRNA,completecds	0
Tc00_g003020	Putative Receptor-like protein kinase At3g21340	XM_007024313.1	Uncharacterizedprotein(TCM_028953)mRNA,completecds	4e-131
Tc00_g003021	Putative retrovirus-related Pol polyprotein from transposon TNT 1-94	XM_007018407.1	DNA/RNApolymerasessuperfamilyprotein(TCM_034681)mRNA,completecds	3e-125
Tc00_g003022	Putative copia protein	XM_007024313.1	Uncharacterizedprotein(TCM_028953)mRNA,completecds	2e-42
Tc00_g003030	Hypothetical protein	No hits found	-	-
Tc00_g003031	Putative retrovirus-related Pol polyprotein from transposon 17.6	XM_007024147.1	Uncharacterizedprotein(TCM_028784)mRNA,completecds	2e-24
Tc00_g003032	Putative retrovirus-related Pol polyprotein from transposon 17.6	No hits found	-	-
Tc00_g003033	Putative uncharacterized protein	No hits found	-	-
Tc00_g003040	Hypothetical protein	XM_007037189.1	Integrase,catalyticregion,Zincfinger,CCHC-type,Peptidaseaspartic,catalytic,putative(TCM_013858)mRNA,completecds	3e-99
Tc00_g003050	Putative uncharacterized protein	XM_007014675.1	Uncharacterizedprotein(TCM_040215)mRNA,completecds	2e-130
Tc00_g003060	Hypothetical protein	XM_007014308.1	Uncharacterizedprotein(TCM_039370)mRNA,completecds	9e-19
Tc00_g003061	retrotransposon protein, putative, Ty3-gypsy subclass	XM_007022274.1	gagproteasepolyprotein(TCM_032553)mRNA,completecds	0
Tc00_g003062	Putative retrovirus-related Pol polyprotein from transposon TNT 1-94	No hits found	-	-
Tc00_g003070	Hypothetical protein	No hits found	-	-
Tc00_g003071	Putative retrotransposable element Tf2 155 kDa protein type 3	XM_007044420.1	CCHC-typeintegrase,putative(TCM_010145)mRNA,completecds	7e-43
Tc00_g003072	Putative uncharacterized protein	XM_007019600.1	retrotransposonprotein,Ty3-gypsysubclass,putative(TCM_035825)mRNA,completecds	4e-40
Tc00_g003080	Hypothetical protein	XM_007010810.1	Uncharacterizedprotein(TCM_044860)mRNA,completecds	0
Tc00_g003090	Putative polyprotein, identical	XM_007022512.1	DNA/RNApolymerasessuperfamilyprotein(TCM_033345)mRNA,completecds	0
Tc00_g003100	Putative uncharacterized protein	XM_007049966.1	Uncharacterizedprotein(TCM_003618)mRNA,completecds	0
Tc00_g003110	Calcium ion binding protein, putative	XM_007049968.1	Sodium/calciumexchangerfamilyprotein/calcium-bindingEFhandfamilyproteinisoform2(TCM_003621)mRNA,completecds	0
Tc00_g003111	Hypothetical protein	XM_007049870.1	Uncharacterizedprotein(TCM_003206)mRNA,completecds	1e-48
Tc00_g003112	retrotransposon gag protein, putative	XM_007022706.1	Uncharacterizedprotein(TCM_033612)mRNA,completecds	6e-45
Tc00_g003120	Hypothetical protein	No hits found	-	-
Tc00_g003121	Putative uncharacterized mitochondrial protein AtMg00810	No hits found	-	-
Tc00_g003122	Putative uncharacterized protein	No hits found	-	-
Tc00_g003123	Putative uncharacterized protein	XM_007049969.1	Uncharacterizedprotein(TCM_003625)mRNA,completecds	0
Tc00_g003130	Hypothetical protein	XM_007049969.1	Uncharacterizedprotein(TCM_003625)mRNA,completecds	9e-67
Tc00_g003140	Hypothetical protein	XM_007032276.1	Uncharacterizedprotein(TCM_018048)mRNA,completecds	1e-35
Tc00_g003150	Hypothetical protein	XM_007017672.1	Uncharacterizedprotein(TCM_034181)mRNA,completecds	2e-37
Tc00_g003160	Hypothetical protein	XM_007044118.1	Uncharacterizedprotein(TCM_009353)mRNA,completecds	2e-31
Tc00_g003161	Putative retroelement pol polyprotein-like	XM_007049918.1	F7F22.17,putative(TCM_003388)mRNA,completecds	3e-56
Tc00_g003162	Hypothetical protein	XM_007014964.1	Cysteine-richRLK(RECEPTOR-likeproteinkinase)8,putative(TCM_040664)mRNA,completecds	3e-175
Tc00_g003170	Hypothetical protein	XM_007014029.1	Uncharacterizedprotein(TCM_038800)mRNA,completecds	2e-168
Tc00_g003171	Putative F7F22.15	No hits found	-	-
Tc00_g003180	Hypothetical protein	No hits found	-	-
Tc00_g003190	Glucan endo-1,3-beta-glucosidase-like protein 1	XM_007049971.1	Plasmodesmatacallose-bindingprotein5(TCM_003635)mRNA,completecds	0
Tc00_g003200	Putative RING-H2 finger protein ATL2L	XM_007049972.1	Ringfingerprotein,putative(TCM_003637)mRNA,completecds	0
Tc00_g003210	Hypothetical protein	XM_007022468.1	retrotransposonprotein,putative(TCM_033222)mRNA,completecds	0
Tc00_g003220	Putative gag-pol polyprotein, identical	XM_007022551.1	Uncharacterizedprotein(TCM_033423)mRNA,completecds	0
Tc00_g003221	Putative uncharacterized protein	XM_007052309.1	Uncharacterizedprotein(TCM_005764)mRNA,completecds	3e-134
Tc00_g003230	Hypothetical protein	XM_007019283.1	Mitogen-activatedproteinkinasekinasekinase3,putative(TCM_035365)mRNA,completecds	0
Tc00_g003240	Hypothetical protein	XM_007032516.1	Uncharacterizedprotein(TCM_018598)mRNA,completecds	0
Tc00_g003250	Putative ribonuclease H protein At1g65750	XM_007016749.1	Uncharacterizedprotein(TCM_042111)mRNA,completecds	2e-177
Tc00_g003260	Putative uncharacterized protein	XM_007019285.1	Uncharacterizedprotein(TCM_035369)mRNA,completecds	4e-175
Tc00_g003261	Putative uncharacterized protein	XM_007019285.1	Uncharacterizedprotein(TCM_035369)mRNA,completecds	1e-108
Tc00_g003262	gag/pol polyprotein	XM_007019290.1	Uncharacterizedprotein(TCM_035381)mRNA,completecds	0
Tc00_g003270	Chalcone synthase	XM_007019291.1	Chalconeandstilbenesynthasefamilyprotein(TCM_035383)mRNA,completecds	0
Tc00_g003280	Putative uncharacterized protein	XM_007032052.1	Uncharacterizedprotein(TCM_017450)mRNA,completecds	3e-48
Tc00_g003290	Hypothetical protein	No hits found	-	-
Tc00_g003291	Hypothetical protein	XM_007019292.1	Uncharacterizedprotein(TCM_035385)mRNA,completecds	0
Tc00_g003300	Hypothetical protein	XM_007044384.1	Uncharacterizedprotein(TCM_010121)mRNA,completecds	2e-21
Tc00_g003301	Putative polyprotein, related	No hits found	-	-
Tc00_g003302	Putative retrovirus-related Pol polyprotein from transposon TNT 1-94	No hits found	-	-
Tc00_g003310	Hypothetical protein	XM_007019293.1	Uncharacterizedprotein(TCM_035387)mRNA,completecds	4e-80
Tc00_g003320	Hypothetical protein	XM_007019293.1	Uncharacterizedprotein(TCM_035387)mRNA,completecds	0
Tc00_g003330	Hypothetical protein	No hits found	-	-
Tc00_g003340	Hypothetical protein	No hits found	-	-
Tc00_g003350	Hypothetical protein	XM_007019294.1	Uncharacterizedprotein(TCM_035390)mRNA,completecds	0
Tc00_g003360	Probable acridone synthase 4	XM_007019295.1	Uncharacterizedprotein(TCM_035391)mRNA,completecds	1e-138
Tc00_g003370	Transcriptional corepressor SEUSS	XM_007019296.1	SEUSStranscriptionalco-regulatorisoform1(TCM_035392)mRNA,completecds	0
Tc00_g003371	Hypothetical protein	XM_007019298.1	SEUSStranscriptionalco-regulatorisoform3(TCM_035392)mRNA,completecds	4e-30
Tc00_g003380	Hypothetical protein	No hits found	-	-
Tc00_g003390	Hypothetical protein	No hits found	-	-
Tc00_g003400	Putative Casein kinase I isoform delta-like	XM_007019299.1	Caseinkinase,putative(TCM_035394)mRNA,completecds	0
Tc00_g003410	Putative ribonuclease H protein At1g65750	No hits found	-	-
Tc00_g003411	Putative uncharacterized protein	No hits found	-	-
Tc00_g003412	Putative retrovirus-related Pol polyprotein from transposon TNT 1-94	No hits found	-	-
Tc00_g003420	Hypothetical protein	XM_007024153.1	Uncharacterizedprotein(TCM_028812)mRNA,completecds	2e-62
Tc00_g003430	Hypothetical protein	XM_007030302.1	Reducedepidermalfluorescence4,putativeisoform1(TCM_026160)mRNA,completecds	1e-56
Tc00_g003440	Hypothetical protein	XM_007037775.1	Uncharacterizedprotein(TCM_014538)mRNA,completecds	1e-55
Tc00_g003450	Putative ribonuclease H protein At1g65750	XM_007010668.1	RibonucleaseHprotein,putative(TCM_044671)mRNA,completecds	0
Tc00_g003460	Hypothetical protein	XM_007044705.1	Uncharacterizedprotein(TCM_010483)mRNA,completecds	2e-37
Tc00_g003461	Putative transposon Ty3-I gag-Pol polyprotein	XM_007022465.1	Uncharacterizedprotein(TCM_033215)mRNA,completecds	0
Tc00_g003470	Hypothetical protein	XM_007034668.1	gag-pro-likeprotein(TCM_020601)mRNA,completecds	8e-179
Tc00_g003480	Hypothetical protein	XM_007047824.1	Uncharacterizedprotein(TCM_001059)mRNA,completecds	5e-107
Tc00_g003490	Hypothetical protein	No hits found	-	-
Tc00_g003500	predicted protein	XM_007014914.1	NIMA-relatedkinase7(TCM_040597)mRNA,completecds	0
Tc00_g003510	Hypothetical protein	XM_007013482.1	Uncharacterizedprotein(TCM_038148)mRNA,completecds	4e-69
Tc00_g003520	Zinc finger A20 and AN1 domain-containing stress-associated protein 8	XM_007014913.1	ZincfingerA20andAN1domain-containingstress-associatedprotein8isoform2(TCM_040596)mRNA,completecds	0
Tc00_g003530	Putative Protein slowmo homolog	XM_007014911.1	MSF1-likefamilyproteinisoform1(TCM_040594)mRNA,completecds	0
Tc00_g003540	Hypothetical protein	No hits found	-	-
Tc00_g003550	Hypothetical protein	XM_007043890.1	Uncharacterizedprotein(TCM_008711)mRNA,completecds	4e-75
Tc00_g003560	Hypothetical protein	No hits found	-	-
Tc00_g003561	Putative transposon Ty3-I gag-Pol polyprotein	XM_007014907.1	Uncharacterizedprotein(TCM_040590)mRNA,completecds	2e-90
Tc00_g003562	Putative gag/pol polyprotein	XM_007014907.1	Uncharacterizedprotein(TCM_040590)mRNA,completecds	2e-52
Tc00_g003570	Hypothetical protein	XM_007023966.1	gagproteasepolyprotein(TCM_028587)mRNA,completecds	2e-107
Tc00_g003571	Hypothetical protein	XM_007044267.1	F7F22.17(TCM_009807)mRNA,completecds	9e-47
Tc00_g003580	Hypothetical protein	XM_007044188.1	DNA/RNApolymerasessuperfamilyprotein(TCM_009549)mRNA,completecds	2e-69
Tc00_g003590	Putative uncharacterized protein (Fragment)	No hits found	-	-
Tc00_g003600	Hypothetical protein	No hits found	-	-
Tc00_g003601	Putative retrovirus-related Pol polyprotein from transposon TNT 1-94	XM_007014142.1	Uncharacterizedprotein(TCM_039092)mRNA,completecds	7e-10
Tc00_g003602	Putative retrovirus-related Pol polyprotein from transposon TNT 1-94	XM_007049912.1	Uncharacterizedprotein(TCM_003379)mRNA,completecds	6e-71
Tc00_g003603	Putative uncharacterized protein	XM_007013900.1	Uncharacterizedprotein(TCM_038519)mRNA,completecds	0
Tc00_g003610	predicted protein	XM_007037014.1	EndosomaltargetingBRO1-likedomain-containingproteinisoform3(TCM_013428)mRNA,partialcds	0
Tc00_g003620	Putative uncharacterized protein	XM_007037015.1	Uncharacterizedprotein(TCM_013430)mRNA,completecds	4e-133
Tc00_g003630	Putative uncharacterized protein	XM_007037013.1	EndosomaltargetingBRO1-likedomain-containingproteinisoform2(TCM_013428)mRNA,completecds	0
Tc00_g003640	Putative 60S acidic ribosomal protein P3	XM_007037012.1	EndosomaltargetingBRO1-likedomain-containingproteinisoform1(TCM_013428)mRNA,completecds	1e-48
Tc00_g003650	Hypothetical protein	No hits found	-	-
Tc00_g003651	predicted protein	No hits found	-	-
Tc00_g003660	predicted protein (Fragment)	XM_007037018.1	Uncharacterizedproteinisoform1(TCM_013436)mRNA,completecds	0
Tc00_g003661	Hypothetical protein	XM_007032152.1	Uncharacterizedprotein(TCM_017685)mRNA,completecds	1e-138
Tc00_g003662	Putative Pol polyprotein (Fragment)	No hits found	-	-
Tc00_g003670	Hypothetical protein	XM_007028285.1	Uncharacterizedprotein(TCM_024087)mRNA,completecds	2e-71
Tc00_g003680	ABC transporter G family member 11	XM_007037020.1	White-browncomplexprotein11(TCM_013440)mRNA,completecds	0
Tc00_g003690	Hypothetical protein	XM_007012044.1	CaseinkinaseI-like3isoform1(TCM_037175)mRNA,completecds	5e-35
Tc00_g003700	Hypothetical protein	No hits found	-	-
Tc00_g003701	Putative polyprotein, identical	XM_007032158.1	retrotransposonprotein,putative(TCM_017700)mRNA,completecds	0
Tc00_g003710	Putative polyprotein, identical	No hits found	-	-
Tc00_g003720	Hypothetical protein	XM_007044705.1	Uncharacterizedprotein(TCM_010483)mRNA,completecds	4e-43
Tc00_g003730	Hypothetical protein	XM_007023696.1	Uncharacterizedprotein(TCM_027902)mRNA,completecds	2e-55
Tc00_g003740	Putative CCHC-type integrase	No hits found	-	-
Tc00_g003750	Hypothetical protein	No hits found	-	-
Tc00_g003760	Putative Arabidopsis retrotransposon ORF-1 protein	No hits found	-	-
Tc00_g003761	Putative uncharacterized protein	No hits found	-	-
Tc00_g003762	Putative retrovirus-related Pol polyprotein from transposon TNT 1-94	XM_007049912.1	Uncharacterizedprotein(TCM_003379)mRNA,completecds	8e-08
Tc00_g003763	Putative retrovirus-related Pol polyprotein from transposon TNT 1-94	XM_007013900.1	Uncharacterizedprotein(TCM_038519)mRNA,completecds	6e-136
Tc00_g003764	Putative uncharacterized protein	XM_007028090.1	Uncharacterizedprotein(TCM_023546)mRNA,completecds	2e-45
Tc00_g003770	Putative uncharacterized protein	XM_007029721.1	Uncharacterizedprotein(TCM_025656)mRNA,completecds	0
Tc00_g003780	Hypothetical protein	XM_007052505.1	gag-polpolyprotein,putative(TCM_005914)mRNA,completecds	4e-67
Tc00_g003781	Putative retrotransposable element Tf2 155 kDa protein type 1	XM_007032158.1	retrotransposonprotein,putative(TCM_017700)mRNA,completecds	0
Tc00_g003790	Hypothetical protein	XM_007042993.1	gagproteasepolyprotein(TCM_007556)mRNA,completecds	2e-150
Tc00_g003800	Hypothetical protein	XM_007010807.1	gagproteasepolyprotein(TCM_044856)mRNA,completecds	0
Tc00_g003810	Putative uncharacterized protein	No hits found	-	-
Tc00_g003811	Putative RNA-directed DNA polymerase homolog	No hits found	-	-
Tc00_g003812	uncharacterized mitochondrial protein AtMg00860	No hits found	-	-
Tc00_g003820	Hypothetical protein	XM_007023714.1	gagproteasepolyprotein(TCM_027971)mRNA,completecds	5e-56
Tc00_g003821	Putative transposon Ty3-G gag-Pol polyprotein	XM_007010813.1	DNA/RNApolymerasessuperfamilyprotein,putative(TCM_044877)mRNA,completecds	0
Tc00_g003822	Putative retrotransposon protein, identical	XM_007044321.1	DNA/RNApolymerasessuperfamilyprotein(TCM_009998)mRNA,completecds	0
Tc00_g003830	Hypothetical protein	XM_007022268.1	Receptorlikeprotein27(TCM_032528)mRNA,completecds	8e-44
Tc00_g003840	Hypothetical protein	No hits found	-	-
Tc00_g003850	Hypothetical protein	XM_007022468.1	retrotransposonprotein,putative(TCM_033222)mRNA,completecds	6e-133
Tc00_g003860	Hypothetical protein	XM_007015800.1	Uncharacterizedprotein(TCM_041452)mRNA,completecds	3e-79
Tc00_g003870	Hypothetical protein	XM_007099683.1	Uncharacterizedprotein(TCM_045720)mRNA,completecds	7e-78
Tc00_g003880	Hypothetical protein	XM_007019629.1	Uncharacterizedprotein(TCM_035988)mRNA,completecds	4e-45
Tc00_g003890	Hypothetical protein	XM_007099600.1	gagproteasepolyprotein-likeprotein(TCM_045983)mRNA,completecds	3e-49
Tc00_g003891	retrotransposon protein, putative, Ty1-copia subclass	XM_007037189.1	Integrase,catalyticregion,Zincfinger,CCHC-type,Peptidaseaspartic,catalytic,putative(TCM_013858)mRNA,completecds	0
Tc00_g003892	Putative uncharacterized protein Sb09g023900	No hits found	-	-
Tc00_g003900	Hypothetical protein	XM_007010165.1	Uncharacterizedprotein(TCM_043679)mRNA,completecds	5e-100
Tc00_g003910	Hypothetical protein	XM_007019427.1	gagproteasepolyprotein(TCM_035580)mRNA,completecds	8e-45
Tc00_g003920	Hypothetical protein	No hits found	-	-
Tc00_g003930	Hypothetical protein	XM_007032022.1	Uncharacterizedprotein(TCM_017422)mRNA,completecds	1e-28
Tc00_g003940	Putative At4g10720	XM_007010089.1	Ankyrinrepeat-containingprotein,putative(TCM_043491)mRNA,completecds	0
Tc00_g003950	Putative Ankyrin repeat-containing protein At5g02620	XM_007010088.1	Ankyrinrepeat-containingprotein,putative(TCM_043490)mRNA,completecds	0
Tc00_g003960	Hypothetical protein	XM_007045124.1	Uncharacterizedprotein(TCM_010942)mRNA,completecds	5e-147
Tc00_g003970	gag-pro	No hits found	-	-
Tc00_g003980	Hypothetical protein	XM_007018683.1	RNA-directedDNApolymerase,putative(TCM_034880)mRNA,completecds	2e-103
Tc00_g003990	Hypothetical protein	XM_007036424.1	RNA-directedDNApolymerase(Reversetranscriptase),RibonucleaseH(TCM_012304)mRNA,completecds	5e-87
Tc00_g003991	Putative uncharacterized protein	XM_007028713.1	RNA-directedDNApolymerase(Reversetranscriptase),RibonucleaseH,putative(TCM_024700)mRNA,completecds	0
Tc00_g003992	Hypothetical protein	XM_007050048.1	gag-protease-integrase-RT-RNaseHpolyprotein(TCM_003843)mRNA,partialcds	5e-99
Tc00_g004000	Putative Chitinase 2	XM_007016523.1	Chitinase1(TCM_041948)mRNA,completecds	8e-51
Tc00_g004010	Hypothetical protein	XM_007037200.1	Uncharacterizedprotein(TCM_013872)mRNA,completecds	1e-41
Tc00_g004020	Hypothetical protein	XM_007010841.1	Uncharacterizedprotein(TCM_045019)mRNA,completecds	3e-47
Tc00_g004030	Putative uncharacterized protein	XM_007027822.1	Uncharacterizedprotein(TCM_022758)mRNA,completecds	5e-61
Tc00_g004031	Putative retrovirus-related Pol polyprotein from transposon TNT 1-94	No hits found	-	-
Tc00_g004040	Putative copia-like polyprotein	No hits found	-	-
Tc00_g004041	Hypothetical protein	No hits found	-	-
Tc00_g004050	Putative uncharacterized protein	XM_007022335.1	Uncharacterizedprotein(TCM_032692)mRNA,completecds	1e-112
Tc00_g004060	Hypothetical protein	No hits found	-	-
Tc00_g004070	Putative UPF0481 protein At3g47200	XM_007022337.1	Uncharacterizedprotein(TCM_032700)mRNA,completecds	0
Tc00_g004080	Hypothetical protein	XM_007017672.1	Uncharacterizedprotein(TCM_034181)mRNA,completecds	3e-99
Tc00_g004090	Putative uncharacterized protein	No hits found	-	-
Tc00_g004100	Putative predicted protein	XM_007022334.1	Uncharacterizedprotein(TCM_032689)mRNA,completecds	5e-145
Tc00_g004101	Putative copia protein	XM_007014595.1	Cysteine-richRLK(RECEPTOR-likeproteinkinase)8(TCM_039976)mRNA,completecds	7e-39
Tc00_g004110	Hypothetical protein	XM_007023935.1	Uncharacterizedprotein(TCM_028495)mRNA,completecds	2e-34
Tc00_g004120	Sucrose-phosphatase 2	XM_007027997.1	Sucrose-phosphatase1isoform1(TCM_023137)mRNA,completecds	0
Tc00_g004121	Putative HAT family dimerisation domain containing protein	XM_007028031.1	Uncharacterizedprotein(TCM_023358)mRNA,completecds	6e-114
Tc00_g004130	Hypothetical protein	XM_007099624.1	Uncharacterizedprotein(TCM_045935)mRNA,completecds	2e-94
Tc00_g004131	Putative uncharacterized protein (Fragment)	XM_007010810.1	Uncharacterizedprotein(TCM_044860)mRNA,completecds	0
Tc00_g004132	Putative H0820C10.2 protein	XM_007022468.1	retrotransposonprotein,putative(TCM_033222)mRNA,completecds	0
Tc00_g004140	Putative uncharacterized protein	No hits found	-	-
Tc00_g004141	Putative copia protein	XM_007013908.1	Uncharacterizedprotein(TCM_038538)mRNA,completecds	9e-180
Tc00_g004150	Putative uncharacterized protein	XM_007027995.1	Uncharacterizedprotein(TCM_023124)mRNA,completecds	0
Tc00_g004160	retrotransposon protein, putative, Ty3-gypsy subclass	No hits found	-	-
Tc00_g004170	Hypothetical protein	XM_007043379.1	Uncharacterizedprotein(TCM_007890)mRNA,completecds	3e-19
Tc00_g004180	Hypothetical protein	No hits found	-	-
Tc00_g004181	Putative copia protein	XM_007033720.1	Uncharacterizedprotein(TCM_019899)mRNA,completecds	3e-52
Tc00_g004190	Hypothetical protein	No hits found	-	-
Tc00_g004200	predicted protein	XM_007027993.1	Uncharacterizedprotein(TCM_023118)mRNA,completecds	0
Tc00_g004201	Putative uncharacterized protein	XM_007052505.1	gag-polpolyprotein,putative(TCM_005914)mRNA,completecds	2e-135
Tc00_g004210	retrotransposon protein, putative, Ty3-gypsy subclass	XM_007027992.1	gagproteasepolyprotein,putative(TCM_023117)mRNA,completecds	0
Tc00_g004220	Hypothetical protein	XM_007099684.1	Uncharacterizedprotein(TCM_045743)mRNA,completecds	2e-76
Tc00_g004230	Putative gag-pro	XM_007050153.1	Uncharacterizedprotein(TCM_003960)mRNA,completecds	0
Tc00_g004240	Putative Probable LRR receptor-like serine/threonine-protein kinase At3g47570	XM_007019702.1	Receptorlikeprotein33(TCM_036074)mRNA,completecds	0
Tc00_g004250	Putative Probable leucine-rich repeat receptor-like protein kinase At1g35710	XM_007019715.1	Leucine-richreceptorproteinkinasefamilyprotein(TCM_036126)mRNA,completecds	7e-165
Tc00_g004251	Putative uncharacterized protein	XM_007019715.1	Leucine-richreceptorproteinkinasefamilyprotein(TCM_036126)mRNA,completecds	7e-65
Tc00_g004260	Putative Probable LRR receptor-like serine/threonine-protein kinase At3g47570	XM_007019728.1	Leucine-richrepeatproteinkinasefamilyprotein(TCM_036171)mRNA,completecds	0
Tc00_g004270	Hypothetical protein	XM_007032299.1	Uncharacterizedprotein(TCM_018121)mRNA,completecds	6e-76
Tc00_g004271	gag-pol protein, putative	XM_007044188.1	DNA/RNApolymerasessuperfamilyprotein(TCM_009549)mRNA,completecds	1e-162
Tc00_g004280	Hypothetical protein	XM_007037189.1	Integrase,catalyticregion,Zincfinger,CCHC-type,Peptidaseaspartic,catalytic,putative(TCM_013858)mRNA,completecds	3e-132
Tc00_g004281	Putative retrovirus-related Pol polyprotein from transposon TNT 1-94	XM_007037189.1	Integrase,catalyticregion,Zincfinger,CCHC-type,Peptidaseaspartic,catalytic,putative(TCM_013858)mRNA,completecds	0
Tc00_g004290	Hypothetical protein	XM_007043379.1	Uncharacterizedprotein(TCM_007890)mRNA,completecds	1e-57
Tc00_g004300	Hypothetical protein	XM_007028091.1	Uncharacterizedprotein(TCM_023563)mRNA,completecds	6e-70
Tc00_g004310	Hypothetical protein	XM_007036640.1	Uncharacterizedprotein(TCM_012585)mRNA,completecds	2e-55
Tc00_g004320	Putative Serine/threonine-protein kinase BRI1-like 2	XM_007019703.1	Leucine-richreceptorproteinkinasefamilyprotein(TCM_036078)mRNA,completecds	8e-75
Tc00_g004330	Putative non-LTR retroelement reverse transcriptase	XM_007019704.1	Uncharacterizedprotein(TCM_036081)mRNA,completecds	1e-73
Tc00_g004340	Hypothetical protein	XM_007019715.1	Leucine-richreceptorproteinkinasefamilyprotein(TCM_036126)mRNA,completecds	3e-23
Tc00_g004341	Putative uncharacterized protein	XM_007026514.1	Uncharacterizedprotein(TCM_021598)mRNA,completecds	0
Tc00_g004342	Hypothetical protein	XM_007027948.1	gagproteasepolyprotein(TCM_023016)mRNA,completecds	0
Tc00_g004350	Putative Protein CHLOROPLAST IMPORT APPARATUS 2	XM_007014361.1	Chloroplastimportapparatus2,putativeisoform1(TCM_039452)mRNA,completecds	0
Tc00_g004360	Putative Macrophage migration inhibitory factor homolog	XM_007014365.1	MRNA,clone:RTFL01-18-A18(TCM_039453)mRNA,completecds	0
Tc00_g004370	Putative uncharacterized protein	No hits found	-	-
Tc00_g004371	Hypothetical protein	XM_007044038.1	Uncharacterizedprotein(TCM_008952)mRNA,completecds	4e-50
Tc00_g004380	Hypothetical protein	XM_007028376.1	Uncharacterizedprotein(TCM_024233)mRNA,completecds	1e-60
Tc00_g004381	Putative uncharacterized protein	XM_007049762.1	Uncharacterizedprotein(TCM_003006)mRNA,completecds	1e-90
Tc00_g004382	Putative retrovirus-related Pol polyprotein from transposon TNT 1-94	No hits found	-	-
Tc00_g004383	Putative retrovirus-related Pol polyprotein from transposon TNT 1-94	XM_007014595.1	Cysteine-richRLK(RECEPTOR-likeproteinkinase)8(TCM_039976)mRNA,completecds	1e-108
Tc00_g004390	Hypothetical protein	No hits found	-	-
Tc00_g004400	Putative uncharacterized protein	No hits found	-	-
Tc00_g004410	Hypothetical protein	No hits found	-	-
Tc00_g004420	Putative Genome polyprotein	No hits found	-	-
Tc00_g004430	Hypothetical protein	No hits found	-	-
Tc00_g004440	Hypothetical protein	No hits found	-	-
Tc00_g004450	Hypothetical protein	No hits found	-	-
Tc00_g004460	Putative uncharacterized protein	XM_007014366.1	Kinasesuperfamilyprotein(TCM_039457)mRNA,completecds	0
Tc00_g004461	Putative retrovirus-related Pol polyprotein from transposon TNT 1-94	XM_007050048.1	gag-protease-integrase-RT-RNaseHpolyprotein(TCM_003843)mRNA,partialcds	2e-48
Tc00_g004470	DNA ligase 4	XM_007014367.1	DNAligaseIV(TCM_039460)mRNA,completecds	0
Tc00_g004480	Putative uncharacterized mitochondrial protein AtMg00310	No hits found	-	-
Tc00_g004490	Putative uncharacterized protein	XM_007014370.1	C-terminal,putative(TCM_039467)mRNA,completecds	0
Tc00_g004500	Hypothetical protein	XM_007014370.1	C-terminal,putative(TCM_039467)mRNA,completecds	8e-133
Tc00_g004510	Hypothetical protein	No hits found	-	-
Tc00_g004520	Hypothetical protein	XM_007023467.1	Uncharacterizedprotein(TCM_027566)mRNA,completecds	1e-57
Tc00_g004530	Transcription factor bHLH35	XM_007014374.1	Basichelix-loop-helixDNA-bindingsuperfamilyproteinisoform2(TCM_039471)mRNA,completecds	0
Tc00_g004540	Putative gag/pol polyprotein	XM_007048767.1	Uncharacterizedprotein(TCM_001847)mRNA,completecds	0
Tc00_g004550	Hypothetical protein	XM_007022544.1	Leucine-richrepeatproteinkinasefamilyprotein(TCM_033402)mRNA,completecds	5e-40
Tc00_g004560	Hypothetical protein	No hits found	-	-
Tc00_g004570	Hypothetical protein	No hits found	-	-
Tc00_g004571	Putative uncharacterized protein	No hits found	-	-
Tc00_g004572	Putative uncharacterized protein	XM_007023758.1	Uncharacterizedprotein(TCM_028065)mRNA,completecds	2e-49
Tc00_g004580	Hypothetical protein	No hits found	-	-
Tc00_g004581	Putative uncharacterized protein	XM_007049800.1	Uncharacterizedprotein(TCM_003070)mRNA,completecds	9e-53
Tc00_g004590	Hypothetical protein	XM_007010456.1	Uncharacterizedprotein(TCM_044398)mRNA,completecds	8e-25
Tc00_g004600	ATP binding protein, putative	XM_007014222.1	P-loopcontainingnucleosidetriphosphatehydrolasessuperfamilyprotein(TCM_039248)mRNA,completecds	0
Tc00_g004610	Hypothetical protein	XM_007049877.1	Uncharacterizedprotein(TCM_003239)mRNA,completecds	0
Tc00_g004620	Putative integrase	XM_007014223.1	Uncharacterizedprotein(TCM_039249)mRNA,completecds	4e-129
Tc00_g004621	Putative copia protein	No hits found	-	-
Tc00_g004622	Putative uncharacterized protein	XM_007036981.1	Uncharacterizedprotein(TCM_013306)mRNA,completecds	1e-72
Tc00_g004630	Hypothetical protein	XM_007033345.1	Uncharacterizedprotein(TCM_019620)mRNA,completecds	7e-60
Tc00_g004631	Integrase, catalytic region; Ribonuclease H	XM_007032800.1	RNA-directedDNApolymerase(Reversetranscriptase),RibonucleaseH(TCM_018975)mRNA,completecds	5e-113
Tc00_g004632	predicted protein (Fragment)	XM_007032799.1	Uncharacterizedprotein(TCM_018974)mRNA,completecds	0
Tc00_g004640	Hypothetical protein	XM_007016745.1	Uncharacterizedproteinisoform1(TCM_042105)mRNA,completecds	0
Tc00_g004650	tRNA-dihydrouridine synthase A, putative	XM_007016745.1	Uncharacterizedproteinisoform1(TCM_042105)mRNA,completecds	0
Tc00_g004660	predicted protein	XM_007016741.1	Uncharacterizedprotein(TCM_042103)mRNA,completecds	0
Tc00_g004670	predicted protein (Fragment)	XM_007016740.1	Kinasesuperfamilyprotein,putative(TCM_042102)mRNA,completecds	0
Tc00_g004680	Kiwellin	XM_007016739.1	Kiwellin(TCM_042101)mRNA,completecds	0
Tc00_g004690	Kiwellin	XM_007016738.1	Kiwellin,putative(TCM_042100)mRNA,completecds	3e-158
Tc00_g004700	Putative uncharacterized protein	XM_007016736.1	BEL1-likehomeodomain8,putative(TCM_042098)mRNA,completecds	0
Tc00_g004710	Hypothetical protein	XM_007016735.1	Uncharacterizedprotein(TCM_042097)mRNA,completecds	1e-155
Tc00_g004720	Putative O-methyltransferase%2C family 3	XM_007016733.1	Pentatricopeptiderepeat-containingprotein,putative(TCM_042095)mRNA,completecds	2e-162
Tc00_g004730	40S ribosomal protein S15a-5	XM_007012855.1	RibosomalproteinS15AE(TCM_037711)mRNA,completecds	3e-90
Tc00_g004740	Putative O-methyltransferase%2C family 3	XM_007016730.1	Uncharacterizedprotein(TCM_042092)mRNA,completecds	0
Tc00_g004750	40S ribosomal protein S15a-5	XM_007012855.1	RibosomalproteinS15AE(TCM_037711)mRNA,completecds	1e-103
Tc00_g004760	predicted protein	XM_007016728.1	Kinasefamilyprotein/peptidoglycan-bindingLysMdomain-containingprotein,putative(TCM_042090)mRNA,completecds	0
Tc00_g004770	Hypothetical protein	XM_007016727.1	Chromatinremodelingcomplexsubunit,putativeisoform2(TCM_042089)mRNA,completecds	0
Tc00_g004780	Phenylalanine ammonia-lyase	XM_007016725.1	PHEammonialyase1(TCM_042087)mRNA,completecds	0
Tc00_g004790	Putative TMV resistance protein N	XM_007023179.1	TMVresistanceproteinN,putative(TCM_027229)mRNA,completecds	0
Tc00_g004800	Hypothetical protein	XM_007022450.1	gagproteasepolyprotein(TCM_033158)mRNA,completecds	7e-113
Tc00_g004810	Hypothetical protein	XM_007028050.1	Uncharacterizedprotein(TCM_023404)mRNA,completecds	6e-27
Tc00_g004820	Hypothetical protein	XM_007022433.1	Uncharacterizedprotein(TCM_033043)mRNA,completecds	8e-47
Tc00_g004830	Hypothetical protein	XM_007010812.1	Uncharacterizedprotein(TCM_044875)mRNA,completecds	0
Tc00_g004831	Putative retrovirus-related Pol polyprotein from transposon TNT 1-94	XM_007037344.1	Uncharacterizedprotein(TCM_014078)mRNA,completecds	9e-154
Tc00_g004840	Hypothetical protein	No hits found	-	-
Tc00_g004850	Hypothetical protein	No hits found	-	-
Tc00_g004860	Hypothetical protein	XM_007023927.1	Uncharacterizedprotein(TCM_028479)mRNA,completecds	6e-57
Tc00_g004870	predicted protein (Fragment)	XM_007036577.1	Leucine-richrepeat-containingprotein,putative(TCM_012501)mRNA,completecds	1e-87
Tc00_g004880	Hypothetical protein	XM_007023927.1	Uncharacterizedprotein(TCM_028479)mRNA,completecds	0
Tc00_g004881	Hypothetical protein	XM_007010165.1	Uncharacterizedprotein(TCM_043679)mRNA,completecds	6e-149
Tc00_g004882	retrotransposon protein, putative, Ty3-gypsy subclass	XM_007037094.1	DNA/RNApolymerasessuperfamilyprotein(TCM_013681)mRNA,completecds	0
Tc00_g004890	Putative TMV resistance protein N	XM_007023179.1	TMVresistanceproteinN,putative(TCM_027229)mRNA,completecds	0
Tc00_g004900	Hypothetical protein	XM_007048868.1	Uncharacterizedprotein(TCM_001933)mRNA,completecds	3e-38
Tc00_g004901	retrotransposon protein, putative, Ty1-copia subclass	No hits found	-	-
Tc00_g004910	Hypothetical protein	XM_007028422.1	gag-polpolyprotein-likeprotein(TCM_024323)mRNA,completecds	3e-159
Tc00_g004920	Hypothetical protein	XM_007044141.1	Uncharacterizedprotein(TCM_009404)mRNA,completecds	6e-19
Tc00_g004930	Hypothetical protein	XM_007028420.1	Uncharacterizedprotein(TCM_024321)mRNA,completecds	0
Tc00_g004940	Hypothetical protein	XM_007032731.1	Uncharacterizedprotein(TCM_018838)mRNA,completecds	4e-128
Tc00_g004950	Hypothetical protein	XM_007037133.1	H(+)-transportingatpaseplant/fungiplasmamembranetype(TCM_013793)mRNA,completecds	0
Tc00_g004951	Hypothetical protein	No hits found	-	-
Tc00_g004952	Putative retrovirus-related Pol polyprotein from transposon TNT 1-94	XM_007010214.1	Cysteine-richRLK(RECEPTOR-likeproteinkinase)8,putative(TCM_043774)mRNA,completecds	0
Tc00_g004960	Hypothetical protein	XM_007032463.1	Uncharacterizedprotein(TCM_018529)mRNA,completecds	0
Tc00_g004970	Hypothetical protein	XM_007032463.1	Uncharacterizedprotein(TCM_018529)mRNA,completecds	1e-177
Tc00_g004980	Hypothetical protein	XM_007010274.1	Pentatricopeptiderepeat(PPR)superfamilyprotein,putativeisoform1(TCM_043921)mRNA,completecds	1e-48
Tc00_g004990	Hypothetical protein	XM_007037189.1	Integrase,catalyticregion,Zincfinger,CCHC-type,Peptidaseaspartic,catalytic,putative(TCM_013858)mRNA,completecds	3e-32
Tc00_g004991	Putative copia protein	XM_007037189.1	Integrase,catalyticregion,Zincfinger,CCHC-type,Peptidaseaspartic,catalytic,putative(TCM_013858)mRNA,completecds	2e-180
Tc00_g004992	Putative retrovirus-related Pol polyprotein from transposon TNT 1-94	XM_007037189.1	Integrase,catalyticregion,Zincfinger,CCHC-type,Peptidaseaspartic,catalytic,putative(TCM_013858)mRNA,completecds	9e-116
Tc00_g004993	Putative uncharacterized protein	XM_007037189.1	Integrase,catalyticregion,Zincfinger,CCHC-type,Peptidaseaspartic,catalytic,putative(TCM_013858)mRNA,completecds	0
Tc00_g005000	Hypothetical protein	XM_007032287.1	Uncharacterizedprotein(TCM_018075)mRNA,completecds	1e-36
Tc00_g005010	Putative uncharacterized protein At1g18380	XM_007036525.1	Kinasesuperfamilyprotein,putative(TCM_012417)mRNA,completecds	0
Tc00_g005020	Probable serine/threonine-protein kinase At1g18390	XM_007036525.1	Kinasesuperfamilyprotein,putative(TCM_012417)mRNA,completecds	0
Tc00_g005030	Probable receptor-like protein kinase At5g39020	XM_007036524.1	Receptor-likeproteinkinase,putative(TCM_012416)mRNA,completecds	0
Tc00_g005040	Hypothetical protein	No hits found	-	-
Tc00_g005050	Putative uncharacterized protein	XM_007036523.1	PR5-likereceptorkinase,putative(TCM_012415)mRNA,completecds	0
Tc00_g005060	Putative uncharacterized protein	XM_007036522.1	Uncharacterizedprotein(TCM_012414)mRNA,completecds	0
Tc00_g005070	Putative predicted protein	XM_007024231.1	Uncharacterizedprotein(TCM_028876)mRNA,completecds	0
Tc00_g005071	gag/pol polyprotein (Fragment)	XM_007045131.1	RNA-directedDNApolymerase(Reversetranscriptase),RibonucleaseH(TCM_010955)mRNA,completecds	0
Tc00_g005072	gag/pol polyprotein	XM_007028713.1	RNA-directedDNApolymerase(Reversetranscriptase),RibonucleaseH,putative(TCM_024700)mRNA,completecds	0
Tc00_g005080	Putative uncharacterized protein	XM_007036520.1	Kinasesuperfamilyprotein,putative(TCM_012406)mRNA,completecds	0
Tc00_g005081	Putative ribonuclease H protein At1g65750	XM_007043685.1	Uncharacterizedprotein(TCM_008287)mRNA,completecds	4e-108
Tc00_g005082	Putative transposon TX1 uncharacterized 149 kDa protein	XM_007023778.1	Uncharacterizedprotein(TCM_028138)mRNA,completecds	9e-21
Tc00_g005083	Putative non-LTR retrolelement reverse transcriptase	No hits found	-	-
Tc00_g005090	Hypothetical protein	XM_007011085.1	F-boxandassociatedinteractiondomains-containingproteinisoform1(TCM_045366)mRNA,completecds	7e-71
Tc00_g005100	Hypothetical protein	No hits found	-	-
Tc00_g005110	Hypothetical protein	XM_007032325.1	gagproteasepolyprotein(TCM_018191)mRNA,completecds	1e-57
Tc00_g005120	Putative polyprotein	XM_007027916.1	Uncharacterizedprotein(TCM_022935)mRNA,completecds	1e-20
Tc00_g005121	Putative LTR retrotransposon like protein	XM_007021691.1	Leucine-richrepeatproteinkinasefamilyprotein,putative(TCM_031798)mRNA,completecds	5e-37
Tc00_g005122	Putative uncharacterized protein	XM_007021690.1	Uncharacterizedprotein(TCM_031797)mRNA,completecds	8e-41
Tc00_g005130	Hypothetical protein	XM_007032973.1	Integrase-likeprotein(TCM_019183)mRNA,completecds	5e-64
Tc00_g005140	Hypothetical protein	XM_007050033.1	gagproteasepolyprotein,putative(TCM_003807)mRNA,completecds	5e-47
Tc00_g005150	Auxin response factor 2	XM_007099645.1	SmallGTP-bindingprotein(TCM_045800)mRNA,completecds	0
Tc00_g005160	GTP-binding protein GUF1 homolog	XM_007099645.1	SmallGTP-bindingprotein(TCM_045800)mRNA,completecds	0
Tc00_g005161	Hypothetical protein	No hits found	-	-
Tc00_g005162	Putative uncharacterized protein	XM_007014136.1	Uncharacterizedprotein(TCM_039018)mRNA,completecds	0
Tc00_g005163	Putative uncharacterized protein	XM_007037189.1	Integrase,catalyticregion,Zincfinger,CCHC-type,Peptidaseaspartic,catalytic,putative(TCM_013858)mRNA,completecds	4e-123
Tc00_g005164	Putative copia protein	XM_007032371.1	Uncharacterizedprotein(TCM_018342)mRNA,completecds	1e-112
Tc00_g005170	Hypothetical protein	XM_007037189.1	Integrase,catalyticregion,Zincfinger,CCHC-type,Peptidaseaspartic,catalytic,putative(TCM_013858)mRNA,completecds	2e-122
Tc00_g005180	Hypothetical protein	XM_007023889.1	Uncharacterizedprotein(TCM_028400)mRNA,completecds	8e-45
Tc00_g005190	Hypothetical protein	XM_007014317.1	Uncharacterizedprotein(TCM_039394)mRNA,completecds	8e-16
Tc00_g005191	retrotransposon gag protein	No hits found	-	-
Tc00_g005200	Hypothetical protein	XM_007014004.1	Uncharacterizedprotein(TCM_038736)mRNA,completecds	0
Tc00_g005201	polyprotein (Fragment)	XM_007022625.1	retrotransposonprotein,Ty3-gypsysub-class,putative(TCM_033499)mRNA,completecds	0
Tc00_g005202	Putative gag-pol polyprotein	XM_007049876.1	retrotransposonprotein,Ty1-copiasubclass,putative(TCM_003232)mRNA,completecds	1e-131
Tc00_g005210	Hypothetical protein	XM_007049975.1	Uncharacterizedprotein(TCM_003646)mRNA,completecds	5e-46
Tc00_g005211	Hypothetical protein	XM_007033012.1	Uncharacterizedprotein(TCM_019247)mRNA,completecds	2e-46
Tc00_g005212	Putative retrovirus-related Pol polyprotein from transposon TNT 1-94	No hits found	-	-
Tc00_g005220	Hypothetical protein	XM_007049974.1	Uncharacterizedprotein(TCM_003642)mRNA,completecds	0
Tc00_g005230	Hypothetical protein	XM_007049973.1	Uncharacterizedprotein(TCM_003641)mRNA,completecds	0
Tc00_g005240	Hypothetical protein	XM_007099651.1	Uncharacterizedprotein(TCM_045873)mRNA,completecds	8e-43
Tc00_g005250	Hypothetical protein	No hits found	-	-
Tc00_g005251	Putative retrovirus-related Pol polyprotein from transposon TNT 1-94	XM_007010214.1	Cysteine-richRLK(RECEPTOR-likeproteinkinase)8,putative(TCM_043774)mRNA,completecds	0
Tc00_g005260	Hypothetical protein	XM_007049874.1	RING/U-boxsuperfamilyprotein(TCM_003224)mRNA,completecds	3e-37
Tc00_g005261	Putative uncharacterized protein	XM_007020111.1	Uncharacterizedprotein(TCM_036560)mRNA,completecds	3e-107
Tc00_g005270	Hypothetical protein	No hits found	-	-
Tc00_g005280	Hypothetical protein	XM_007027823.1	Uncharacterizedprotein(TCM_022766)mRNA,completecds	3e-53
Tc00_g005290	Hypothetical protein	No hits found	-	-
Tc00_g005300	Hypothetical protein	XM_007032046.1	Uncharacterizedprotein(TCM_017441)mRNA,completecds	4e-18
Tc00_g005301	Putative transposon Ty3-I gag-Pol polyprotein	XM_007010151.1	Uncharacterizedprotein(TCM_043642)mRNA,completecds	0
Tc00_g005310	Putative polyprotein, identical	XM_007044269.1	Uncharacterizedprotein(TCM_009825)mRNA,completecds	2e-132
Tc00_g005320	Hypothetical protein	XM_007049911.1	DNA/RNApolymerasessuperfamilyprotein(TCM_003365)mRNA,completecds	5e-79
Tc00_g005330	Putative retrotransposon protein, identical	XM_007032338.1	DNA/RNApolymerasessuperfamilyprotein(TCM_018243)mRNA,completecds	0
Tc00_g005331	Putative retroelement pol polyprotein-like	No hits found	-	-
Tc00_g005332	Putative uncharacterized protein	No hits found	-	-
Tc00_g005340	Hypothetical protein	XM_007028103.1	retrotransposonprotein,Ty3-gypsysubclass,putative(TCM_023662)mRNA,completecds	2e-173
Tc00_g005341	Putative uncharacterized protein	XM_007020112.1	Uncharacterizedprotein(TCM_036561)mRNA,completecds	1e-121
Tc00_g005342	Putative copia protein	XM_007010214.1	Cysteine-richRLK(RECEPTOR-likeproteinkinase)8,putative(TCM_043774)mRNA,completecds	5e-102
Tc00_g005350	Putative Genome polyprotein	No hits found	-	-
Tc00_g005360	Putative Genome polyprotein	No hits found	-	-
Tc00_g005370	Hypothetical protein	No hits found	-	-
Tc00_g005380	Hypothetical protein	XM_007023467.1	Uncharacterizedprotein(TCM_027566)mRNA,completecds	1e-57
Tc00_g005381	Putative transposon Ty3-I gag-Pol polyprotein	XM_007023783.1	Uncharacterizedprotein(TCM_028175)mRNA,completecds	2e-66
Tc00_g005390	Hypothetical protein	XM_007049762.1	Uncharacterizedprotein(TCM_003006)mRNA,completecds	5e-48
Tc00_g005400	Hypothetical protein	XM_007022433.1	Uncharacterizedprotein(TCM_033043)mRNA,completecds	2e-43
Tc00_g005410	Hypothetical protein	XM_007044705.1	Uncharacterizedprotein(TCM_010483)mRNA,completecds	4e-43
Tc00_g005420	Hypothetical protein	XM_007023900.1	Uncharacterizedprotein(TCM_028421)mRNA,completecds	2e-56
Tc00_g005430	Putative retrotransposon protein	No hits found	-	-
Tc00_g005431	Putative retrovirus-related Pol polyprotein from transposon TNT 1-94	XM_007022523.1	Uncharacterizedprotein(TCM_033366)mRNA,completecds	2e-07
Tc00_g005440	Hypothetical protein	XM_007049992.1	Uncharacterizedprotein(TCM_003711)mRNA,completecds	4e-113
Tc00_g005441	Pol protein	XM_007022450.1	gagproteasepolyprotein(TCM_033158)mRNA,completecds	4e-130
Tc00_g005442	Putative retrovirus-related Pol polyprotein from transposon TNT 1-94	No hits found	-	-
Tc00_g005443	Putative uncharacterized protein	No hits found	-	-
Tc00_g005444	Putative retrovirus-related Pol polyprotein from transposon TNT 1-94	XM_007029318.1	Uncharacterizedprotein(TCM_025251)mRNA,completecds	2e-69
Tc00_g005445	Putative uncharacterized protein	XM_007044020.1	Uncharacterizedprotein(TCM_008921)mRNA,completecds	4e-81
Tc00_g005446	Putative retrovirus-related Pol polyprotein from transposon TNT 1-94	XM_007010214.1	Cysteine-richRLK(RECEPTOR-likeproteinkinase)8,putative(TCM_043774)mRNA,completecds	0
Tc00_g005450	Hypothetical protein	XM_007015990.1	FiberproteinFb17,putative(TCM_041573)mRNA,completecds	2e-73
Tc00_g005460	Putative retrovirus-related Pol polyprotein from transposon TNT 1-94	XM_007029318.1	Uncharacterizedprotein(TCM_025251)mRNA,completecds	4e-21
Tc00_g005461	Putative uncharacterized protein	No hits found	-	-
Tc00_g005462	Putative retrovirus-related Pol polyprotein from transposon 297	No hits found	-	-
Tc00_g005470	Putative LINE-type retrotransposon LIb DNA, complete sequence, Insertion at the S14 site	No hits found	-	-
Tc00_g005471	Putative copia protein	XM_007019288.1	Uncharacterizedprotein(TCM_035373)mRNA,completecds	0
Tc00_g005472	Putative retrovirus-related Pol polyprotein from transposon TNT 1-94	XM_007019288.1	Uncharacterizedprotein(TCM_035373)mRNA,completecds	0
Tc00_g005480	Hypothetical protein	XM_007019287.1	ThioredoxinM-type4(TCM_035372)mRNA,completecds	2e-125
Tc00_g005490	Thioredoxin M-type, chloroplastic	XM_007019287.1	ThioredoxinM-type4(TCM_035372)mRNA,completecds	0
Tc00_g005500	Putative predicted protein	XM_007019286.1	Uncharacterizedprotein(TCM_035371)mRNA,completecds	0
Tc00_g005501	Putative uncharacterized protein	No hits found	-	-
Tc00_g005502	Putative retrovirus-related Pol polyprotein from transposon TNT 1-94	XM_007019285.1	Uncharacterizedprotein(TCM_035369)mRNA,completecds	5e-149
Tc00_g005510	Hypothetical protein	XM_007019285.1	Uncharacterizedprotein(TCM_035369)mRNA,completecds	8e-129
Tc00_g005511	Putative uncharacterized protein	No hits found	-	-
Tc00_g005520	Hypothetical protein	XM_007023983.1	CentromereproteinC,putativeisoform1(TCM_028618)mRNA,completecds	1e-61
Tc00_g005530	Hypothetical protein	No hits found	-	-
Tc00_g005540	Putative F-box protein FB1	XM_007011090.1	F-boxandassociatedinteractiondomains-containingprotein(TCM_045363)mRNA,completecds	0
Tc00_g005550	Putative uncharacterized protein	No hits found	-	-
Tc00_g005551	Putative uncharacterized protein	No hits found	-	-
Tc00_g005560	predicted protein	No hits found	-	-
Tc00_g005570	predicted protein (Fragment)	No hits found	-	-
Tc00_g005580	Histone deacetylase 8	XM_007015628.1	Histonedeacetylase8isoform5(TCM_041266)mRNA,partialcds	0
Tc00_g005590	Putative Probable receptor protein kinase TMK1	XM_007015631.1	Leucine-richrepeatproteinkinasefamilyprotein(TCM_041268)mRNA,completecds	0
Tc00_g005600	Pentatricopeptide repeat-containing protein At1g05750, chloroplastic	XM_007015632.1	Tetratricopeptiderepeat(TPR)-likesuperfamilyprotein(TCM_041269)mRNA,completecds	0
Tc00_g005610	Putative pentatricopeptide repeat-containing protein At1g68930	XM_007015633.1	Tetratricopeptiderepeat-likesuperfamilyprotein(TCM_041270)mRNA,completecds	0
Tc00_g005620	Putative Apoptosis-inducing factor homolog A	XM_007015634.1	FAD/NAD(P)-bindingoxidoreductasefamilyprotein(TCM_041271)mRNA,completecds	0
Tc00_g005630	Serine/threonine-protein kinase Nek5	XM_007015635.1	ATPbindingprotein,putative(TCM_041272)mRNA,completecds	0
Tc00_g005631	Putative retrovirus-related Pol polyprotein from transposon TNT 1-94	No hits found	-	-
Tc00_g005640	Putative predicted protein	XM_007015636.1	Uncharacterizedprotein(TCM_041273)mRNA,completecds	0
Tc00_g005650	Hypothetical protein	XM_007015637.1	Uncharacterizedprotein(TCM_041274)mRNA,completecds	1e-98
Tc00_g005660	Putative uncharacterized protein (Fragment)	XM_007015691.1	P-loopcontainingnucleosidetriphosphatehydrolasessuperfamilyproteinisoform1(TCM_041353)mRNA,completecds	2e-59
Tc00_g005670	Tubulin alpha-1 chain	XM_007015638.1	Tubulinalpha-5,putative(TCM_041277)mRNA,completecds	0
Tc00_g005680	Hypothetical protein	XM_007015639.1	Bystin,putativeisoform1(TCM_041279)mRNA,completecds	6e-153
Tc00_g005690	Putative Bystin	XM_007015640.1	Bystin,putativeisoform1(TCM_041279)mRNA,completecds	0
Tc00_g005691	Putative uncharacterized protein	XM_007020010.1	Uncharacterizedprotein(TCM_036445)mRNA,completecds	9e-134
Tc00_g005692	Putative copia protein	XM_007037230.1	Uncharacterizedprotein(TCM_013931)mRNA,completecds	6e-34
Tc00_g005700	Hypothetical protein	XM_007015637.1	Uncharacterizedprotein(TCM_041274)mRNA,completecds	5e-78
Tc00_g005710	Hypothetical protein	No hits found	-	-
Tc00_g005720	Hypothetical protein	XM_007044726.1	Uncharacterizedprotein(TCM_010507)mRNA,completecds	0
Tc00_g005730	Hypothetical protein	XM_007033419.1	Acidphosphatase1,putativeisoform3(TCM_019669)mRNA,completecds	3e-19
Tc00_g005740	Hypothetical protein	XM_007009590.1	Uncharacterizedprotein(TCM_043033)mRNA,completecds	8e-32
Tc00_g005741	Putative retrotransposable element Tf2 155 kDa protein type 3	XM_007014004.1	Uncharacterizedprotein(TCM_038736)mRNA,completecds	1e-168
Tc00_g005750	Hypothetical protein	XM_007023772.1	Uncharacterizedprotein(TCM_028124)mRNA,completecds	1e-138
Tc00_g005760	Putative polyprotein	XM_007028124.1	Uncharacterizedprotein(TCM_023738)mRNA,completecds	2e-78
Tc00_g005761	Putative transposon Ty3-G gag-Pol polyprotein	XM_007033012.1	Uncharacterizedprotein(TCM_019247)mRNA,completecds	0
Tc00_g005770	Putative retrovirus-related Pol polyprotein from transposon TNT 1-94	No hits found	-	-
Tc00_g005771	Putative retrovirus-related Pol polyprotein from transposon TNT 1-94	No hits found	-	-
Tc00_g005780	Putative retrotransposon protein, identical	XM_007027890.1	DNA/RNApolymerasessuperfamilyprotein(TCM_022913)mRNA,completecds	0
Tc00_g005790	Hypothetical protein	XM_007032158.1	retrotransposonprotein,putative(TCM_017700)mRNA,completecds	0
Tc00_g005791	gag-pol protein, putative	XM_007023711.1	Uncharacterizedprotein(TCM_027958)mRNA,completecds	0
Tc00_g005792	Putative retrotransposable element Tf2 155 kDa protein type 2	XM_007010151.1	Uncharacterizedprotein(TCM_043642)mRNA,completecds	3e-156
Tc00_g005793	Putative integrase, identical	No hits found	-	-
Tc00_g005800	Hypothetical protein	XM_007049025.1	Uncharacterizedprotein(TCM_002089)mRNA,completecds	5e-40
Tc00_g005810	Putative retrotransposon protein, identical	XM_007023693.1	DNA/RNApolymerasessuperfamilyprotein(TCM_027898)mRNA,completecds	0
Tc00_g005820	Hypothetical protein	XM_007019488.1	Polypyrimidinetract-bindingprotein3(TCM_035648)mRNA,completecds	2e-164
Tc00_g005821	Hypothetical protein	XM_007044263.1	Uncharacterizedprotein(TCM_009784)mRNA,completecds	2e-65
Tc00_g005830	Hypothetical protein	No hits found	-	-
Tc00_g005831	Putative Transposase	XM_007010687.1	T6D22.19,putative(TCM_044698)mRNA,completecds	0
Tc00_g005832	F13F21.1 protein	XM_007018892.1	T6D22.19-likeprotein(TCM_035026)mRNA,completecds	5e-134
Tc00_g005833	Putative uncharacterized protein	No hits found	-	-
Tc00_g005840	Hypothetical protein	XM_007044264.1	Uncharacterizedprotein(TCM_009788)mRNA,completecds	3e-169
Tc00_g005841	Putative retrovirus-related Pol polyprotein from transposon TNT 1-94	No hits found	-	-
Tc00_g005850	Hypothetical protein	XM_007023826.1	DNA/RNApolymerasessuperfamilyprotein(TCM_028292)mRNA,completecds	0
Tc00_g005851	Putative transposon Ty3-I gag-Pol polyprotein	XM_007010487.1	Uncharacterizedprotein(TCM_044444)mRNA,completecds	3e-90
Tc00_g005860	Hypothetical protein	XM_007011096.1	Uncharacterizedprotein(TCM_045371)mRNA,completecds	0
Tc00_g005861	Putative polyprotein, identical	No hits found	-	-
Tc00_g005862	Putative retrotransposable element Tf2 155 kDa protein type 1	XM_007010813.1	DNA/RNApolymerasessuperfamilyprotein,putative(TCM_044877)mRNA,completecds	0
Tc00_g005870	Hypothetical protein	XM_007028099.1	Uncharacterizedprotein(TCM_023649)mRNA,completecds	1e-62
Tc00_g005880	Probable LRR receptor-like serine/threonine-protein kinase At4g08850	XM_007015019.1	Leucine-richrepeatreceptor-likeproteinkinasefamilyprotein(TCM_040727)mRNA,completecds	4e-170
Tc00_g005890	Putative uncharacterized protein	XM_007015020.1	Myosin-relatedisoform1(TCM_046931)mRNA,completecds	0
Tc00_g005900	Hypothetical protein	No hits found	-	-
Tc00_g005910	Hypothetical protein	XM_007037311.1	Uncharacterizedprotein(TCM_014021)mRNA,completecds	4e-42
Tc00_g005920	Hypothetical protein	XM_007036553.1	Uncharacterizedprotein(TCM_012458)mRNA,completecds	5e-32
Tc00_g005930	Hypothetical protein	XM_007032516.1	Uncharacterizedprotein(TCM_018598)mRNA,completecds	1e-155
Tc00_g005940	Hypothetical protein	XM_007010812.1	Uncharacterizedprotein(TCM_044875)mRNA,completecds	1e-142
Tc00_g005950	Hypothetical protein	XM_007038142.1	Transducin/WD40repeat-likesuperfamilyprotein(TCM_014797)mRNA,completecds	0
Tc00_g005960	Hypothetical protein	XM_007049462.1	Uncharacterizedprotein(TCM_002587)mRNA,completecds	9e-54
Tc00_g005970	Hypothetical protein	XM_007027840.1	retrotransposon-likeprotein(TCM_022803)mRNA,completecds	6e-138
Tc00_g005980	Hypothetical protein	XM_007099651.1	Uncharacterizedprotein(TCM_045873)mRNA,completecds	1e-83
Tc00_g005990	Hypothetical protein	No hits found	-	-
Tc00_g006000	Putative OSJNBb0068N06.11 protein	XM_007029009.1	Uncharacterizedprotein(TCM_024990)mRNA,completecds	5e-155
Tc00_g006001	Putative transposon protein	XM_007044193.1	Transposasetnp2(TCM_009571)mRNA,completecds	0
Tc00_g006010	Hypothetical protein	XM_007045113.1	Uncharacterizedprotein(TCM_010914)mRNA,completecds	1e-140
Tc00_g006020	Hypothetical protein	XM_007010810.1	Uncharacterizedprotein(TCM_044860)mRNA,completecds	0
Tc00_g006030	Hypothetical protein	XM_007022368.1	Uncharacterizedprotein(TCM_032871)mRNA,completecds	6e-30
Tc00_g006031	Putative copia protein	XM_007014675.1	Uncharacterizedprotein(TCM_040215)mRNA,completecds	0
Tc00_g006040	retrotransposon protein, putative, Ty1-copia sub-class	No hits found	-	-
Tc00_g006041	Putative retrovirus-related Pol polyprotein from transposon TNT 1-94	No hits found	-	-
Tc00_g006042	Hypothetical protein	No hits found	-	-
Tc00_g006050	Hypothetical protein	XM_007013910.1	Uncharacterizedprotein(TCM_038544)mRNA,completecds	3e-168
Tc00_g006060	Putative OSJNBa0011F23.1 protein	XM_007013911.1	Uncharacterizedprotein(TCM_038545)mRNA,completecds	5e-150
Tc00_g006070	Hypothetical protein	No hits found	-	-
Tc00_g006071	Putative copia protein	XM_007014964.1	Cysteine-richRLK(RECEPTOR-likeproteinkinase)8,putative(TCM_040664)mRNA,completecds	0
Tc00_g006080	Hypothetical protein	XM_007045124.1	Uncharacterizedprotein(TCM_010942)mRNA,completecds	6e-178
Tc00_g006090	Hypothetical protein	No hits found	-	-
Tc00_g006100	Hypothetical protein	XM_007028138.1	Delta-cadinenesynthaseisozymeA,putative(TCM_023774)mRNA,completecds	1e-33
Tc00_g006110	Hypothetical protein	XM_007044705.1	Uncharacterizedprotein(TCM_010483)mRNA,completecds	5e-41
Tc00_g006120	Hypothetical protein	No hits found	-	-
Tc00_g006130	Hypothetical protein	XM_007050014.1	Uncharacterizedprotein(TCM_003770)mRNA,completecds	5e-68
Tc00_g006140	Hypothetical protein	XM_007021969.1	Uncharacterizedprotein(TCM_032154)mRNA,completecds	0
Tc00_g006150	Arginase	XM_007019774.1	Arginaseisoform1(TCM_036209)mRNA,completecds	0
Tc00_g006160	Hypothetical protein	No hits found	-	-
Tc00_g006170	Putative gag-pro	No hits found	-	-
Tc00_g006171	Putative gag-pro	No hits found	-	-
Tc00_g006172	Putative RNA-directed DNA polymerase (Reverse transcriptase); Ribonuclease H	XM_007028713.1	RNA-directedDNApolymerase(Reversetranscriptase),RibonucleaseH,putative(TCM_024700)mRNA,completecds	3e-43
Tc00_g006180	Hypothetical protein	No hits found	-	-
Tc00_g006181	Putative retrovirus-related Pol polyprotein from transposon TNT 1-94	No hits found	-	-
Tc00_g006190	Putative UPF0301 protein Cag_1601	XM_007019778.1	Electrontransporter,putative(TCM_036220)mRNA,completecds	0
Tc00_g006200	Cell division protein kinase, putative	XM_007019779.1	Kinasesuperfamilyprotein,putative(TCM_036222)mRNA,completecds	0
Tc00_g006210	Putative Hydroxysteroid 11-beta-dehydrogenase 1-like protein	XM_007019780.1	Hydroxysteroid11-beta-dehydrogenase1-likeproteinisoform1(TCM_036223)mRNA,completecds	0
Tc00_g006220	Ethylene-responsive transcription factor ERF020	XM_007019782.1	Integrase-typeDNA-bindingsuperfamilyprotein,putative(TCM_036224)mRNA,completecds	0
Tc00_g006230	Putative uncharacterized protein ycf17	XM_007019784.1	Rieskedomain-containingproteinisoform1(TCM_036225)mRNA,completecds	0
Tc00_g006240	Pentatricopeptide repeat-containing protein At1g06270	XM_007019786.1	Pentatricopeptiderepeat-containingprotein(TCM_036230)mRNA,completecds	0
Tc00_g006250	predicted protein	XM_007019787.1	Leucine-richrepeatstructuralproteinORF147isoform1(TCM_036232)mRNA,completecds	0
Tc00_g006260	Putative Abhydrolase domain-containing protein 11	XM_007019789.1	Alpha/beta-Hydrolasessuperfamilyprotein(TCM_036233)mRNA,completecds	0
Tc00_g006270	Putative Mitogen-activated protein kinase kinase kinase 2	XM_007019790.1	Mitogen-activatedproteinkinasekinasekinase21,putative(TCM_036235)mRNA,completecds	0
Tc00_g006280	Hypothetical protein	XM_007019791.1	Uncharacterizedprotein(TCM_036236)mRNA,completecds	0
Tc00_g006290	Putative Pentatricopeptide repeat-containing protein At1g71460, chloroplastic	XM_007019798.1	Pentatricopeptiderepeat(PPR-like)superfamilyprotein,putative(TCM_036248)mRNA,completecds	0
Tc00_g006300	Putative uncharacterized protein	XM_007032323.1	Pentatricopeptiderepeat(PPR-like)superfamilyprotein(TCM_018189)mRNA,completecds	5e-134
Tc00_g006310	Putative predicted protein	XM_007019793.1	Cysteine/Histidine-richC1domainfamilyprotein,putative(TCM_036238)mRNA,completecds	0
Tc00_g006311	Putative copia protein	XM_007014964.1	Cysteine-richRLK(RECEPTOR-likeproteinkinase)8,putative(TCM_040664)mRNA,completecds	4e-122
Tc00_g006320	Hypothetical protein	XM_007049991.1	Uncharacterizedprotein(TCM_003706)mRNA,completecds	5e-59
Tc00_g006330	gag-pol protein, putative	XM_007032338.1	DNA/RNApolymerasessuperfamilyprotein(TCM_018243)mRNA,completecds	0
Tc00_g006340	Putative Integrase, catalytic region; Zinc finger, CCHC-type; Peptidase aspartic, catalytic	XM_007032464.1	Cysteine-richRLK(RECEPTOR-likeproteinkinase)8(TCM_018530)mRNA,completecds	1e-154
Tc00_g006341	Putative polyprotein	No hits found	-	-
Tc00_g006342	Putative uncharacterized protein	XM_007037180.1	Uncharacterizedprotein(TCM_013851)mRNA,completecds	5e-26
Tc00_g006350	polyprotein, 3'-partial, putative (Fragment)	XM_007028020.1	Uncharacterizedprotein(TCM_023269)mRNA,completecds	3e-31
Tc00_g006360	Hypothetical protein	XM_007049603.1	Uncharacterizedprotein(TCM_002766)mRNA,completecds	5e-123
Tc00_g006361	Putative OSJNBa0041M21.13 protein	No hits found	-	-
Tc00_g006370	RING-H2 zinc finger protein RHA2a	XM_007044099.1	RING-H2fingerA2A,putative(TCM_009199)mRNA,completecds	0
Tc00_g006380	Putative predicted protein	No hits found	-	-
Tc00_g006390	Hypothetical protein	XM_007028011.1	gagproteasepolyprotein(TCM_023155)mRNA,completecds	2e-46
Tc00_g006391	Putative uncharacterized protein	XM_007032234.1	Uncharacterizedprotein(TCM_017886)mRNA,completecds	3e-128
Tc00_g006400	Hypothetical protein	No hits found	-	-
Tc00_g006410	Hypothetical protein	XM_007010500.1	Uncharacterizedprotein(TCM_044473)mRNA,completecds	4e-27
Tc00_g006420	Hypothetical protein	XM_007027577.1	Uncharacterizedprotein(TCM_022480)mRNA,completecds	2e-109
Tc00_g006421	Putative transposon Ty3-G gag-Pol polyprotein	XM_007010090.1	Uncharacterizedprotein(TCM_043494)mRNA,completecds	6e-138
Tc00_g006430	Putative predicted protein	XM_007043818.1	gagproteasepolyprotein(TCM_008508)mRNA,completecds	6e-172
Tc00_g006440	Hypothetical protein	XM_007028324.1	Uncharacterizedprotein(TCM_024162)mRNA,completecds	4e-17
Tc00_g006441	Putative retrotransposable element Tf2 155 kDa protein type 1	XM_007036794.1	RNA-directedDNApolymerase(Reversetranscriptase)(TCM_012877)mRNA,completecds	0
Tc00_g006450	Hypothetical protein	XM_007043746.1	gagproteasepolyprotein(TCM_008373)mRNA,completecds	4e-78
Tc00_g006451	Putative retrovirus-related Pol polyprotein from transposon TNT 1-94	No hits found	-	-
Tc00_g006460	Putative predicted protein	XM_007028530.1	Uncharacterizedprotein(TCM_024477)mRNA,completecds	2e-162
Tc00_g006461	Putative transposon Ty3-G gag-Pol polyprotein	XM_007022468.1	retrotransposonprotein,putative(TCM_033222)mRNA,completecds	2e-100
Tc00_g006462	Putative copia protein	XM_007014595.1	Cysteine-richRLK(RECEPTOR-likeproteinkinase)8(TCM_039976)mRNA,completecds	7e-173
Tc00_g006470	Hypothetical protein	XM_007009939.1	Uncharacterizedproteinisoform1(TCM_043296)mRNA,completecds	2e-149
Tc00_g006480	Hypothetical protein	XM_007023676.1	Uncharacterizedprotein(TCM_027864)mRNA,completecds	2e-35
Tc00_g006490	At2g18840	XM_007023677.1	IntegralmembraneYip1familyprotein(TCM_027865)mRNA,completecds	0
Tc00_g006500	Putative uncharacterized protein	XM_007049887.1	DNA/RNApolymerasessuperfamilyprotein(TCM_003298)mRNA,completecds	9e-171
Tc00_g006510	Hypothetical protein	No hits found	-	-
Tc00_g006520	Hypothetical protein	No hits found	-	-
Tc00_g006530	Putative Metal tolerance protein C4	XM_007023680.1	Cationeffluxfamilyproteinisoform3(TCM_027868)mRNA,completecds	0
Tc00_g006540	Metal tolerance protein C4	XM_007023678.1	Cationeffluxfamilyproteinisoform1(TCM_027868)mRNA,completecds	0
Tc00_g006550	Probable leucine-rich repeat receptor-like protein kinase At5g49770	XM_007023681.1	Leucine-richrepeatproteinkinasefamilyprotein,putativeisoform1(TCM_027875)mRNA,completecds	0
Tc00_g006560	Putative Genome polyprotein	No hits found	-	-
Tc00_g006570	Hypothetical protein	XM_007028630.1	UDP-glucosyltransferase,putative(TCM_024594)mRNA,completecds	4e-53
Tc00_g006580	Hypothetical protein	XM_007022319.1	Uncharacterizedprotein(TCM_032660)mRNA,completecds	2e-36
Tc00_g006590	Hypothetical protein	XM_007037038.1	Uncharacterizedprotein(TCM_013502)mRNA,completecds	0
Tc00_g006591	retrotransposon gag protein	XM_007043857.1	polyprotein,77260-80472,putative(TCM_008620)mRNA,completecds	0
Tc00_g006592	Putative retrotransposon protein, identical	XM_007010151.1	Uncharacterizedprotein(TCM_043642)mRNA,completecds	0
Tc00_g006600	Hypothetical protein	XM_007044098.1	Uncharacterizedprotein(TCM_009198)mRNA,completecds	2e-45
Tc00_g006610	Hypothetical protein	XM_007050978.1	F5K24.2-likeprotein(TCM_004748)mRNA,completecds	5e-40
Tc00_g006620	Hypothetical protein	XM_007033225.1	gagproteasepolyprotein(TCM_019473)mRNA,completecds	6e-19
Tc00_g006630	Hypothetical protein	XM_007044725.1	Uncharacterizedprotein(TCM_010503)mRNA,completecds	8e-30
Tc00_g006640	Hypothetical protein	XM_007019506.1	Uncharacterizedprotein(TCM_035673)mRNA,completecds	1e-22
Tc00_g006650	Hypothetical protein	XM_007029464.1	Uncharacterizedprotein(TCM_025400)mRNA,completecds	2e-134
Tc00_g006660	Hypothetical protein	XM_007049884.1	Integrase,catalyticregion,Zincfinger,CCHC-type,Peptidaseaspartic,catalytic-likeprotein(TCM_003265)mRNA,completecds	1e-142
Tc00_g006661	Putative copia protein	XM_007014205.1	Uncharacterizedprotein(TCM_039213)mRNA,completecds	0
Tc00_g006670	Putative H0211F06-OSIGBa0153M17.10 protein	No hits found	-	-
Tc00_g006680	Hypothetical protein	XM_007028650.1	Uncharacterizedprotein(TCM_024623)mRNA,completecds	1e-59
Tc00_g006690	Putative Arabidopsis retrotransposon ORF-1 protein	XM_007028650.1	Uncharacterizedprotein(TCM_024623)mRNA,completecds	0
Tc00_g006691	Putative retrovirus-related Pol polyprotein from transposon TNT 1-94	XM_007022368.1	Uncharacterizedprotein(TCM_032871)mRNA,completecds	2e-137
Tc00_g006700	Putative uncharacterized protein	XM_007020112.1	Uncharacterizedprotein(TCM_036561)mRNA,completecds	2e-99
Tc00_g006701	Hypothetical protein	No hits found	-	-
Tc00_g006710	Hypothetical protein	No hits found	-	-
Tc00_g006711	Putative retrovirus-related Pol polyprotein from transposon TNT 1-94	XM_007013994.1	Uncharacterizedprotein(TCM_038720)mRNA,completecds	1e-153
Tc00_g006720	Hypothetical protein	XM_007014677.1	Uncharacterizedprotein(TCM_040224)mRNA,completecds	7e-55
Tc00_g006721	gag-pol protein, putative	XM_007027890.1	DNA/RNApolymerasessuperfamilyprotein(TCM_022913)mRNA,completecds	0
Tc00_g006722	Putative retrovirus-related Pol polyprotein from transposon TNT 1-94	XM_007014675.1	Uncharacterizedprotein(TCM_040215)mRNA,completecds	0
Tc00_g006730	Hypothetical protein	No hits found	-	-
Tc00_g006740	Hypothetical protein	XM_007028650.1	Uncharacterizedprotein(TCM_024623)mRNA,completecds	3e-43
Tc00_g006741	Putative retrovirus-related Pol polyprotein from transposon TNT 1-94	XM_007013994.1	Uncharacterizedprotein(TCM_038720)mRNA,completecds	0
Tc00_g006750	Hypothetical protein	XM_007014613.1	Uncharacterizedprotein(TCM_040032)mRNA,completecds	3e-84
Tc00_g006760	Hypothetical protein	XM_007036882.1	Uncharacterizedprotein(TCM_012998)mRNA,completecds	5e-38
Tc00_g006770	Putative retrotransposon protein	XM_007010399.1	retrotransposonprotein,putative(TCM_044286)mRNA,completecds	0
Tc00_g006780	Putative retrotransposon protein	No hits found	-	-
Tc00_g006781	Putative retrovirus-related Pol polyprotein from transposon TNT 1-94	XM_007022523.1	Uncharacterizedprotein(TCM_033366)mRNA,completecds	2e-78
Tc00_g006782	Putative retrovirus-related Pol polyprotein from transposon TNT 1-94	XM_007028093.1	DHHC-typezincfingerfamilyprotein,putative(TCM_023575)mRNA,completecds	1e-23
Tc00_g006790	Hepatocyte growth factor-regulated tyrosine kinase substrate, putative	XM_007049907.1	ENTH/VHS/GATfamilyproteinisoform1(TCM_003342)mRNA,completecds	0
Tc00_g006800	Putative uncharacterized protein	XM_007019550.1	Uncharacterizedprotein(TCM_035725)mRNA,completecds	0
Tc00_g006810	Hypothetical protein	XM_007049907.1	ENTH/VHS/GATfamilyproteinisoform1(TCM_003342)mRNA,completecds	0
Tc00_g006820	Putative Transposase	XM_007038525.1	Uncharacterizedprotein(TCM_015088)mRNA,completecds	2e-162
Tc00_g006821	gag-pol protein, putative	No hits found	-	-
Tc00_g006830	Hypothetical protein	No hits found	-	-
Tc00_g006831	Putative retrovirus-related Pol polyprotein from transposon TNT 1-94	XM_007022368.1	Uncharacterizedprotein(TCM_032871)mRNA,completecds	0
Tc00_g006832	Putative retrotransposon protein, identical	XM_007032338.1	DNA/RNApolymerasessuperfamilyprotein(TCM_018243)mRNA,completecds	0
Tc00_g006840	Hypothetical protein	No hits found	-	-
Tc00_g006841	Hypothetical protein	XM_007014828.1	Uncharacterizedprotein(TCM_040469)mRNA,completecds	6e-18
Tc00_g006850	Hypothetical protein	No hits found	-	-
Tc00_g006860	retrotransposon gag protein	XM_007036650.1	Uncharacterizedprotein(TCM_012596)mRNA,completecds	3e-133
Tc00_g006870	Hypothetical protein	XM_007036673.1	Uncharacterizedprotein(TCM_012637)mRNA,completecds	7e-25
Tc00_g006880	Hypothetical protein	No hits found	-	-
Tc00_g006890	Putative uncharacterized protein	XM_007028170.1	Transcriptionelongationfactorfamilyprotein,putativeisoform1(TCM_023846)mRNA,completecds	0
Tc00_g006891	Putative retrotransposon gag protein	XM_007049887.1	DNA/RNApolymerasessuperfamilyprotein(TCM_003298)mRNA,completecds	8e-70
Tc00_g006900	Hypothetical protein	XM_007049606.1	Uncharacterizedprotein(TCM_002769)mRNA,completecds	2e-67
Tc00_g006910	Hypothetical protein	XM_007022270.1	Uncharacterizedprotein(TCM_032532)mRNA,completecds	4e-101
Tc00_g006911	Putative copia protein	XM_007028169.1	Uncharacterizedprotein(TCM_023842)mRNA,completecds	2e-93
Tc00_g006912	Hypothetical protein	XM_007037089.1	Rhodanese/Cellcyclecontrolphosphatasesuperfamilyproteinisoform1(TCM_013665)mRNA,completecds	2e-46
Tc00_g006920	Hypothetical protein	XM_007044098.1	Uncharacterizedprotein(TCM_009198)mRNA,completecds	2e-44
Tc00_g006921	Putative uncharacterized protein	No hits found	-	-
Tc00_g006922	Putative retrovirus-related Pol polyprotein from transposon TNT 1-94	XM_007020113.1	Cysteine-richRLK(RECEPTOR-likeproteinkinase)8(TCM_036562)mRNA,completecds	0
Tc00_g006923	Putative uncharacterized protein	XM_007032193.1	Uncharacterizedprotein(TCM_017766)mRNA,completecds	2e-148
Tc00_g006924	Putative retrovirus-related Pol polyprotein from transposon TNT 1-94	No hits found	-	-
Tc00_g006925	Putative uncharacterized protein	No hits found	-	-
Tc00_g006930	Putative SWI/SNF-related matrix-associated actin-dependent regulator of chromatin subfamily A member 3-like 1	XM_007028167.1	DNA/RNAhelicaseprotein(TCM_023835)mRNA,completecds	0
Tc00_g006940	Putative Arabidopsis retrotransposon ORF-1 protein	No hits found	-	-
Tc00_g006941	Putative copia protein	XM_007049668.1	Uncharacterizedprotein(TCM_002883)mRNA,completecds	4e-126
Tc00_g006942	Putative copia protein	XM_007013994.1	Uncharacterizedprotein(TCM_038720)mRNA,completecds	2e-117
Tc00_g006943	Hypothetical protein	XM_007014677.1	Uncharacterizedprotein(TCM_040224)mRNA,completecds	0
Tc00_g006950	Hypothetical protein	XM_007013982.1	CCHC-typeintegrase(TCM_038655)mRNA,completecds	7e-20
Tc00_g006951	Putative retrovirus-related Pol polyprotein from transposon TNT 1-94	No hits found	-	-
Tc00_g006960	Hypothetical protein	XM_007021216.1	LRRandNB-ARCdomains-containingdiseaseresistanceprotein,putative(TCM_031324)mRNA,completecds	4e-100
Tc00_g006970	Putative LRR receptor-like serine/threonine-protein kinase GSO1	XM_007021784.1	Uncharacterizedprotein(TCM_031931)mRNA,completecds	0
Tc00_g006980	Hypothetical protein	XM_007022221.1	Serine/threoninekinases,proteinkinases,ATPbinding,sugarbinding,kinases,carbohydratebinding,putative(TCM_032457)mRNA,completecds	3e-52
Tc00_g006990	Hypothetical protein	XM_007027577.1	Uncharacterizedprotein(TCM_022480)mRNA,completecds	1e-97
Tc00_g007000	Putative Metalloendoproteinase 1	XM_007099502.1	Matrixinfamilyprotein(TCM_046068)mRNA,completecds	0
Tc00_g007010	Hypothetical protein	XM_007038410.1	Uncharacterizedprotein(TCM_014994)mRNA,completecds	3e-130
Tc00_g007020	Hypothetical protein	No hits found	-	-
Tc00_g007030	Hypothetical protein	No hits found	-	-
Tc00_g007031	Putative retrovirus-related Pol polyprotein from transposon TNT 1-94	XM_007010810.1	Uncharacterizedprotein(TCM_044860)mRNA,completecds	0
Tc00_g007032	Putative retrovirus-related Pol polyprotein from transposon TNT 1-94	XM_007019432.1	Uncharacterizedprotein(TCM_035590)mRNA,completecds	1e-65
Tc00_g007033	Putative retrovirus-related Pol polyprotein from transposon TNT 1-94	XM_007028261.1	Uncharacterizedprotein(TCM_024065)mRNA,completecds	3e-77
Tc00_g007034	Putative uncharacterized protein (Fragment)	No hits found	-	-
Tc00_g007035	Putative retrovirus-related Pol polyprotein from transposon TNT 1-94	XM_007010810.1	Uncharacterizedprotein(TCM_044860)mRNA,completecds	0
Tc00_g007036	Putative uncharacterized protein	XM_007010142.1	Uncharacterizedprotein(TCM_043614)mRNA,completecds	0
Tc00_g007040	Eukaryotic peptide chain release factor GTP-binding subunit ERF3A	XM_007036654.1	TranslationelongationfactorEF1A/initiationfactorIF2gammafamilyproteinisoform3(TCM_012601)mRNA,completecds	0
Tc00_g007050	Eukaryotic peptide chain release factor GTP-binding subunit	XM_007036658.1	TranslationelongationfactorEF1A/initiationfactorIF2gammafamilyproteinisoform7(TCM_012601)mRNA,completecds	0
Tc00_g007060	Hypothetical protein	XM_007036659.1	TranslationelongationfactorEF1A/initiationfactorIF2gammafamilyprotein(TCM_012602)mRNA,completecds	4e-120
Tc00_g007061	Putative retrovirus-related Pol polyprotein from transposon TNT 1-94	XM_007010862.1	Copia-likeretrotransposableelement,putative(TCM_045040)mRNA,completecds	0
Tc00_g007070	Putative Probable S-adenosylmethionine-dependent methyltransferase At5g38100	XM_007036661.1	S-adenosyl-L-methionine-dependentmethyltransferasessuperfamilyprotein(TCM_012604)mRNA,completecds	4e-170
Tc00_g007071	Putative transposon Ty3-G gag-Pol polyprotein	XM_007010813.1	DNA/RNApolymerasessuperfamilyprotein,putative(TCM_044877)mRNA,completecds	0
Tc00_g007080	Hypothetical protein	XM_007044188.1	DNA/RNApolymerasessuperfamilyprotein(TCM_009549)mRNA,completecds	0
Tc00_g007090	Hypothetical protein	XM_007049756.1	gagproteasepolyprotein(TCM_002991)mRNA,completecds	4e-37
Tc00_g007100	Hypothetical protein	XM_007049962.1	Uncharacterizedprotein(TCM_003584)mRNA,completecds	9e-141
Tc00_g007110	Hypothetical protein	XM_007023696.1	Uncharacterizedprotein(TCM_027902)mRNA,completecds	5e-76
Tc00_g007120	Hypothetical protein	No hits found	-	-
Tc00_g007130	Hypothetical protein	XM_007019567.1	DNA/RNApolymerasessuperfamilyprotein(TCM_035772)mRNA,completecds	0
Tc00_g007140	Hypothetical protein	XM_007008965.1	LRRreceptor-likeserine/threonine-proteinkinase,putative(TCM_047097)mRNA,completecds	9e-39
Tc00_g007150	Hypothetical protein	XM_007099526.1	gagproteasepolyprotein(TCM_046323)mRNA,completecds	0
Tc00_g007160	Cytochrome P450 82A3	XM_007017345.1	CytochromeP450(TCM_033946)mRNA,completecds	1e-72
Tc00_g007170	Hypothetical protein	XM_007020109.1	Uncharacterizedprotein(TCM_036558)mRNA,completecds	4e-31
Tc00_g007180	Hypothetical protein	XM_007032534.1	gagproteasepolyprotein(TCM_018622)mRNA,completecds	4e-88
Tc00_g007190	Hypothetical protein	XM_007019578.1	Uncharacterizedprotein(TCM_035797)mRNA,completecds	6e-154
Tc00_g007200	Hypothetical protein	XM_007044298.1	Uncharacterizedprotein(TCM_009952)mRNA,completecds	9e-21
Tc00_g007210	predicted protein	XM_007040221.1	Hydroxyproline-richglycoproteinfamilyprotein(TCM_016286)mRNA,completecds	4e-90
Tc00_g007220	predicted protein	XM_007014552.1	hypotheticalprotein(TCM_039852)mRNA,completecds	0
Tc00_g007230	RuBisCO large subunit-binding protein subunit beta, chloroplastic	XM_007014555.1	TCP-1/cpn60chaperoninfamilyprotein(TCM_039855)mRNA,completecds	0
Tc00_g007240	Hypothetical protein	XM_007037200.1	Uncharacterizedprotein(TCM_013872)mRNA,completecds	1e-48
Tc00_g007250	Putative uncharacterized protein	No hits found	-	-
Tc00_g007260	Protein kinase APK1B, chloroplast, putative	XM_007014557.1	Kinasesuperfamilyprotein(TCM_039859)mRNA,completecds	0
Tc00_g007270	Hypothetical protein	No hits found	-	-
Tc00_g007280	Hypothetical protein	XM_007032275.1	Uncharacterizedprotein(TCM_018043)mRNA,completecds	6e-75
Tc00_g007290	Hypothetical protein	XM_007023467.1	Uncharacterizedprotein(TCM_027566)mRNA,completecds	1e-57
Tc00_g007300	Putative Subtilisin-like protease	XM_007014558.1	Subtilisin-likeserineendopeptidasefamilyprotein(TCM_039861)mRNA,completecds	0
Tc00_g007301	Putative uncharacterized protein	XM_007022383.1	Uncharacterizedprotein(TCM_032910)mRNA,completecds	3e-76
Tc00_g007302	Putative retrovirus-related Pol polyprotein from transposon TNT 1-94	No hits found	-	-
Tc00_g007303	Putative retrovirus-related Pol polyprotein from transposon TNT 1-94	No hits found	-	-
Tc00_g007310	Putative polyprotein, identical	No hits found	-	-
Tc00_g007320	Hypothetical protein	XM_007014559.1	Uncharacterizedprotein(TCM_039863)mRNA,completecds	4e-180
Tc00_g007321	Putative non-LTR retroelement reverse transcriptase	XM_007020217.1	Uncharacterizedprotein(TCM_036723)mRNA,completecds	9e-115
Tc00_g007330	Hypothetical protein	No hits found	-	-
Tc00_g007340	Hypothetical protein	XM_007028091.1	Uncharacterizedprotein(TCM_023563)mRNA,completecds	7e-57
Tc00_g007350	Putative Probable LRR receptor-like serine/threonine-protein kinase At4g36180	XM_007013568.1	Receptorlikeprotein1,putativeisoform2(TCM_038208)mRNA,completecds	0
Tc00_g007360	Hypothetical protein	XM_007014968.1	Uncharacterizedprotein(TCM_040670)mRNA,completecds	2e-50
Tc00_g007370	Hypothetical protein	XM_007028099.1	Uncharacterizedprotein(TCM_023649)mRNA,completecds	6e-70
Tc00_g007380	Hypothetical protein	XM_007042993.1	gagproteasepolyprotein(TCM_007556)mRNA,completecds	1e-148
Tc00_g007390	Hypothetical protein	XM_007022395.1	Uncharacterizedprotein(TCM_032945)mRNA,completecds	7e-28
Tc00_g007400	Hypothetical protein	XM_007037200.1	Uncharacterizedprotein(TCM_013872)mRNA,completecds	1e-48
Tc00_g007410	Hypothetical protein	XM_007032011.1	Uncharacterizedprotein(TCM_017391)mRNA,completecds	2e-30
Tc00_g007420	Hypothetical protein	No hits found	-	-
Tc00_g007430	Hypothetical protein	XM_007043836.1	Uncharacterizedprotein(TCM_008590)mRNA,completecds	2e-37
Tc00_g007440	Hypothetical protein	No hits found	-	-
Tc00_g007441	F7F22.15	No hits found	-	-
Tc00_g007442	Putative polyprotein	XM_007010216.1	Uncharacterizedprotein(TCM_043787)mRNA,completecds	0
Tc00_g007450	Hypothetical protein	XM_007022468.1	retrotransposonprotein,putative(TCM_033222)mRNA,completecds	7e-108
Tc00_g007460	Hypothetical protein	No hits found	-	-
Tc00_g007470	Putative retrotransposon protein, identical	XM_007032220.1	Uncharacterizedprotein(TCM_017838)mRNA,completecds	0
Tc00_g007480	Hypothetical protein	XM_007022748.1	Uncharacterizedprotein(TCM_033719)mRNA,completecds	4e-52
Tc00_g007490	Putative uncharacterized protein	XM_007032152.1	Uncharacterizedprotein(TCM_017685)mRNA,completecds	7e-106
Tc00_g007500	Probable 1-deoxy-D-xylulose-5-phosphate synthase, chloroplastic	XM_007014048.1	1-deoxy-D-xylulose-5-phosphatesynthase(TCM_038842)mRNA,completecds	0
Tc00_g007510	Hypothetical protein	XM_007044705.1	Uncharacterizedprotein(TCM_010483)mRNA,completecds	1e-47
Tc00_g007520	Hypothetical protein	XM_007022467.1	Uncharacterizedprotein(TCM_033221)mRNA,completecds	1e-29
Tc00_g007521	polyprotein, 3'-partial, putative (Fragment)	XM_007014004.1	Uncharacterizedprotein(TCM_038736)mRNA,completecds	0
Tc00_g007522	Putative gag-Pol polyprotein	XM_007022551.1	Uncharacterizedprotein(TCM_033423)mRNA,completecds	5e-174
Tc00_g007523	Putative retrotransposable element Tf2 155 kDa protein type 1	XM_007044172.1	retrotransposonprotein(TCM_009505)mRNA,completecds	0
Tc00_g007530	Hypothetical protein	XM_007027847.1	TLD-domaincontainingnucleolarprotein(TCM_022826)mRNA,completecds	5e-18
Tc00_g007531	Putative retrovirus-related Pol polyprotein from transposon TNT 1-94	XM_007049939.1	Uncharacterizedprotein(TCM_003521)mRNA,completecds	0
Tc00_g007540	Hypothetical protein	XM_007049884.1	Integrase,catalyticregion,Zincfinger,CCHC-type,Peptidaseaspartic,catalytic-likeprotein(TCM_003265)mRNA,completecds	3e-158
Tc00_g007541	Putative uncharacterized protein	No hits found	-	-
Tc00_g007550	Hypothetical protein	No hits found	-	-
Tc00_g007551	Putative retrotransposable element Tf2 155 kDa protein type 1	XM_007010090.1	Uncharacterizedprotein(TCM_043494)mRNA,completecds	0
Tc00_g007560	Putative uncharacterized protein	XM_007022468.1	retrotransposonprotein,putative(TCM_033222)mRNA,completecds	0
Tc00_g007570	Hypothetical protein	XM_007043818.1	gagproteasepolyprotein(TCM_008508)mRNA,completecds	3e-133
Tc00_g007580	Putative Ankyrin repeat-containing protein At3g12360	XM_007043542.1	Ankyrinrepeatfamilyprotein,putative(TCM_008117)mRNA,completecds	0
Tc00_g007590	Putative uncharacterized protein	XM_007047586.1	Uncharacterizedprotein(TCM_000880)mRNA,completecds	0
Tc00_g007600	Putative ribonuclease H protein At1g65750	XM_007049992.1	Uncharacterizedprotein(TCM_003711)mRNA,completecds	7e-169
Tc00_g007610	Hypothetical protein	XM_007031251.1	Uncharacterizedprotein(TCM_016763)mRNA,completecds	0
Tc00_g007620	Hypothetical protein	XM_007031250.1	Uncharacterizedprotein(TCM_016762)mRNA,completecds	0
Tc00_g007630	Hypothetical protein	XM_007031251.1	Uncharacterizedprotein(TCM_016763)mRNA,completecds	2e-98
Tc00_g007640	Putative ribonuclease H protein At1g65750	XM_007031251.1	Uncharacterizedprotein(TCM_016763)mRNA,completecds	0
Tc00_g007650	Putative ribonuclease H protein At1g65750	XM_007031251.1	Uncharacterizedprotein(TCM_016763)mRNA,completecds	0
Tc00_g007651	retrotransposon gag protein	XM_007036650.1	Uncharacterizedprotein(TCM_012596)mRNA,completecds	4e-106
Tc00_g007660	Putative gag polyprotein (Fragment)	XM_007043390.1	Uncharacterizedprotein(TCM_007907)mRNA,completecds	2e-98
Tc00_g007670	Hypothetical protein	XM_007020227.1	Uncharacterizedprotein(TCM_030497)mRNA,completecds	4e-62
Tc00_g007680	Scarecrow-like protein 18	XM_007020228.1	GRASfamilytranscriptionfactor(TCM_030498)mRNA,completecds	0
Tc00_g007690	Putative Peroxisomal targeting signal 1 receptor	XM_007020229.1	Peroxin5isoform1(TCM_030499)mRNA,completecds	0
Tc00_g007700	COP9 signalosome complex subunit 6a	XM_007020236.1	COP9signalosomesubunit6A(TCM_030500)mRNA,completecds	0
Tc00_g007710	Regulator of ribonuclease-like protein 3	XM_007020237.1	RibonucleaseEinhibitorRraA/Dimethylmenaquinonemethyltransferase(TCM_030502)mRNA,completecds	0
Tc00_g007720	NADH-ubiquinone oxidoreductase chain 4L	No hits found	-	-
Tc00_g007730	Putative Myrcene synthase, chloroplastic	XM_007043305.1	3R-linaloolsynthase(TCM_007798)mRNA,completecds	0
Tc00_g007740	Hypothetical protein	XM_007044906.1	Uncharacterizedprotein(TCM_010725)mRNA,completecds	2e-108
Tc00_g007750	Putative Protein of unknown function DUF247%2C plant	XM_007022311.1	Uncharacterizedprotein(TCM_032632)mRNA,completecds	6e-153
Tc00_g007760	Putative Protein of unknown function DUF247%2C plant	XM_007022308.1	Uncharacterizedprotein(TCM_032626)mRNA,completecds	0
Tc00_g007770	Hypothetical protein	No hits found	-	-
Tc00_g007780	Hypothetical protein	No hits found	-	-
Tc00_g007790	Hypothetical protein	No hits found	-	-
Tc00_g007800	Hypothetical protein	XM_007048701.1	Uncharacterizedprotein(TCM_001783)mRNA,completecds	7e-110
Tc00_g007810	Putative Probable LRR receptor-like serine/threonine-protein kinase At4g08850	XM_007032445.1	Leucine-richrepeatreceptor-likeproteinkinasefamilyprotein,putative(TCM_018496)mRNA,completecds	0
Tc00_g007820	predicted protein	XM_007032445.1	Leucine-richrepeatreceptor-likeproteinkinasefamilyprotein,putative(TCM_018496)mRNA,completecds	0
Tc00_g007830	Hypothetical protein	XM_007022346.1	Uncharacterizedprotein(TCM_032752)mRNA,completecds	2e-138
Tc00_g007831	Putative retroelement pol polyprotein-like	No hits found	-	-
Tc00_g007840	Hypothetical protein	No hits found	-	-
Tc00_g007841	Putative uncharacterized protein	XM_007052505.1	gag-polpolyprotein,putative(TCM_005914)mRNA,completecds	5e-75
Tc00_g007850	Hypothetical protein	XM_007010138.1	Uncharacterizedprotein(TCM_043606)mRNA,completecds	0
Tc00_g007860	Putative Peptidase C48%2C SUMO%2FSentrin%2FUbl1	XM_007048480.1	Uncharacterizedprotein(TCM_001602)mRNA,completecds	1e-106
Tc00_g007870	Putative Probable LRR receptor-like serine/threonine-protein kinase At4g08850	XM_007052175.1	Leucine-richrepeatreceptor-likeproteinkinasefamilyprotein,putative(TCM_005644)mRNA,completecds	1e-33
Tc00_g007871	Hypothetical protein	XM_007022625.1	retrotransposonprotein,Ty3-gypsysub-class,putative(TCM_033499)mRNA,completecds	0
Tc00_g007880	Hypothetical protein	No hits found	-	-
Tc00_g007881	Putative retrovirus-related Pol polyprotein from transposon TNT 1-94	XM_007032444.1	Uncharacterizedprotein(TCM_018491)mRNA,completecds	8e-112
Tc00_g007882	Putative retrovirus-related Pol polyprotein from transposon TNT 1-94	XM_007032444.1	Uncharacterizedprotein(TCM_018491)mRNA,completecds	1e-115
Tc00_g007883	Hypothetical protein	XM_007099600.1	gagproteasepolyprotein-likeprotein(TCM_045983)mRNA,completecds	1e-104
Tc00_g007884	Putative uncharacterized protein	XM_007037094.1	DNA/RNApolymerasessuperfamilyprotein(TCM_013681)mRNA,completecds	0
Tc00_g007890	predicted protein (Fragment)	XM_007032431.1	RNA-bindingregionRNP-1(RNArecognitionmotif),putativeisoform1(TCM_018475)mRNA,completecds	0
Tc00_g007900	Hypothetical protein	No hits found	-	-
Tc00_g007910	Putative Pentatricopeptide repeat-containing protein At4g20740	No hits found	-	-
Tc00_g007920	Putative Pentatricopeptide repeat-containing protein At4g20740	XM_007032432.1	Uncharacterizedprotein(TCM_018473)mRNA,completecds	4e-154
Tc00_g007930	Hypothetical protein	XM_007032428.1	Uncharacterizedprotein(TCM_018472)mRNA,completecds	6e-134
Tc00_g007940	uncharacterized protein At5g39865	XM_007032427.1	Glutaredoxinfamilyprotein,putative(TCM_018471)mRNA,completecds	0
Tc00_g007941	Putative retrovirus-related Pol polyprotein from transposon TNT 1-94	No hits found	-	-
Tc00_g007950	Hypothetical protein	No hits found	-	-
Tc00_g007960	predicted protein	XM_007021319.1	S-locuslectinproteinkinasefamilyprotein(TCM_031412)mRNA,completecds	3e-129
Tc00_g007970	Putative S-locus-specific glycoprotein S13	XM_007021320.1	S-locuslectinproteinkinasefamilyprotein,putative(TCM_031413)mRNA,completecds	0
Tc00_g007980	Putative Reticulon	XM_007036543.1	Uncharacterizedproteinisoform1(TCM_012440)mRNA,completecds	0
Tc00_g007990	Hypothetical protein	No hits found	-	-
Tc00_g008000	Thioredoxin-like 5, chloroplastic	XM_007028963.1	WCRKCthioredoxin1isoform1(TCM_024943)mRNA,completecds	0
Tc00_g008010	Hypothetical protein	XM_007043836.1	Uncharacterizedprotein(TCM_008590)mRNA,completecds	2e-22
Tc00_g008020	Hypothetical protein	No hits found	-	-
Tc00_g008030	Putative uncharacterized protein	XM_007014018.1	Uncharacterizedprotein(TCM_038764)mRNA,completecds	6e-112
Tc00_g008040	Hypothetical protein	No hits found	-	-
Tc00_g008050	Putative Vacuolar protein sorting-associated protein 11 homolog	XM_007049254.1	Vacuolarproteinsorting11isoform2(TCM_002337)mRNA,partialcds	0
Tc00_g008060	Putative Jasmonate O-methyltransferase	XM_007009003.1	S-adenosyl-L-methionine-dependentmethyltransferasessuperfamilyproteinisoform1(TCM_042578)mRNA,completecds	0
Tc00_g008070	Hypothetical protein	XM_007037094.1	DNA/RNApolymerasessuperfamilyprotein(TCM_013681)mRNA,completecds	0
Tc00_g008080	Hypothetical protein	XM_007010807.1	gagproteasepolyprotein(TCM_044856)mRNA,completecds	4e-101
Tc00_g008090	Putative predicted protein	XM_007050027.1	gagproteasepolyprotein(TCM_003791)mRNA,completecds	0
Tc00_g008100	Hypothetical protein	No hits found	-	-
Tc00_g008101	Putative copia protein	No hits found	-	-
Tc00_g008102	Putative uncharacterized protein (Fragment)	No hits found	-	-
Tc00_g008110	Hypothetical protein	No hits found	-	-
Tc00_g008111	Hypothetical protein	XM_007010216.1	Uncharacterizedprotein(TCM_043787)mRNA,completecds	0
Tc00_g008120	Hypothetical protein	XM_007014004.1	Uncharacterizedprotein(TCM_038736)mRNA,completecds	9e-118
Tc00_g008121	Putative retrotransposon protein, identical	XM_007049887.1	DNA/RNApolymerasessuperfamilyprotein(TCM_003298)mRNA,completecds	0
Tc00_g008122	Putative transposon Ty3-G gag-Pol polyprotein	XM_007010487.1	Uncharacterizedprotein(TCM_044444)mRNA,completecds	2e-132
Tc00_g008130	Putative Protein strawberry notch homolog 1	XM_007022688.1	RING/FYVE/PHDzincfingersuperfamilyproteinisoform2(TCM_033585)mRNA,partialcds	0
Tc00_g008140	Metacaspase-5	XM_007022689.1	Caspase,putative(TCM_033584)mRNA,completecds	0
Tc00_g008150	ALA-interacting subunit 3	XM_007022686.1	LEM3(ligand-effectmodulator3)familyprotein/CDC50familyproteinisoform1(TCM_033583)mRNA,completecds	0
Tc00_g008160	Putative Ribosomal RNA large subunit methyltransferase I	XM_007022681.1	S-adenosyl-L-methionine-dependentmethyltransferasessuperfamilyprotein(TCM_033582)mRNA,completecds	0
Tc00_g008161	Putative transposon Ty3-I gag-Pol polyprotein	XM_007022574.1	Uncharacterizedprotein(TCM_033451)mRNA,completecds	5e-37
Tc00_g008170	Putative uncharacterized protein	XM_007022621.1	Uncharacterizedprotein(TCM_033493)mRNA,completecds	4e-87
Tc00_g008180	Putative uncharacterized protein	No hits found	-	-
Tc00_g008190	Hypothetical protein	No hits found	-	-
Tc00_g008200	Ent-kaur-16-ene synthase, chloroplastic	XM_007022679.1	Ent-kaurenesynthaseNo1,putative(TCM_033578)mRNA,completecds	0
Tc00_g008201	gag-pol polymerase (Fragment)	XM_007050406.1	Uncharacterizedprotein(TCM_004260)mRNA,completecds	8e-119
Tc00_g008202	Putative retrovirus-related Pol polyprotein from transposon TNT 1-94	No hits found	-	-
Tc00_g008210	Zinc transporter 1	XM_007022677.1	Zinctransporter1precursor(TCM_033575)mRNA,completecds	0
Tc00_g008220	Hypothetical protein	XM_007009788.1	Uncharacterizedprotein(TCM_043155)mRNA,completecds	9e-177
Tc00_g008230	Hypothetical protein	No hits found	-	-
Tc00_g008240	predicted protein	XM_007022676.1	S-locuslectinproteinkinasefamilyprotein(TCM_033572)mRNA,completecds	0
Tc00_g008250	Putative serine/threonine-protein kinase receptor	XM_007022675.1	Receptorkinase3,putative(TCM_033569)mRNA,completecds	0
Tc00_g008251	Putative uncharacterized protein	XM_007023481.1	Uncharacterizedprotein(TCM_027578)mRNA,completecds	9e-90
Tc00_g008260	Hypothetical protein	XM_007023467.1	Uncharacterizedprotein(TCM_027566)mRNA,completecds	2e-66
Tc00_g008270	Putative predicted protein	XM_007019192.1	Uncharacterizedprotein(TCM_035252)mRNA,completecds	2e-50
Tc00_g008271	gag-pol protein, putative	XM_007023826.1	DNA/RNApolymerasessuperfamilyprotein(TCM_028292)mRNA,completecds	0
Tc00_g008280	Hypothetical protein	XM_007049756.1	gagproteasepolyprotein(TCM_002991)mRNA,completecds	8e-88
Tc00_g008290	Putative cyclin-B3-1	XM_007022673.1	Cyclinb3,1,putativeisoform3(TCM_033565)mRNA,completecds	0
Tc00_g008300	Hypothetical protein	XM_007036479.1	Plantsynaptotagminisoform3(TCM_012358)mRNA,completecds	2e-95
Tc00_g008310	Hypothetical protein	No hits found	-	-
Tc00_g008320	Hypothetical protein	No hits found	-	-
Tc00_g008330	Hypothetical protein	No hits found	-	-
Tc00_g008331	Putative retrovirus-related Pol polyprotein from transposon TNT 1-94	XM_007036218.1	Uncharacterizedprotein(TCM_012115)mRNA,completecds	1e-28
Tc00_g008340	Hypothetical protein	No hits found	-	-
Tc00_g008341	Putative copia protein	XM_007036218.1	Uncharacterizedprotein(TCM_012115)mRNA,completecds	2e-28
Tc00_g008350	Hypothetical protein	XM_007044098.1	Uncharacterizedprotein(TCM_009198)mRNA,completecds	4e-64
Tc00_g008360	Putative Probably inactive leucine-rich repeat receptor-like protein kinase At2g25790	XM_007020533.1	Receptorlikeprotein53,putative(TCM_030721)mRNA,completecds	0
Tc00_g008370	Putative Probably inactive leucine-rich repeat receptor-like protein kinase At2g25790	XM_007020522.1	Receptorlikeprotein53,putative(TCM_030709)mRNA,completecds	0
Tc00_g008380	Putative Probably inactive leucine-rich repeat receptor-like protein kinase At2g25790	XM_007020521.1	Receptorlikeprotein53,putative(TCM_030708)mRNA,completecds	0
Tc00_g008390	RING-H2 finger protein ATL3J	XM_007052348.1	Toxicosenlevadura4,putative(TCM_005794)mRNA,completecds	0
Tc00_g008400	polyprotein, 3'-partial, putative (Fragment)	XM_007036578.1	Uncharacterizedprotein(TCM_012503)mRNA,completecds	2e-77
Tc00_g008410	Hypothetical protein	No hits found	-	-
Tc00_g008420	Hypothetical protein	XM_007044297.1	Uncharacterizedprotein(TCM_009939)mRNA,completecds	6e-55
Tc00_g008430	Hypothetical protein	XM_007032464.1	Cysteine-richRLK(RECEPTOR-likeproteinkinase)8(TCM_018530)mRNA,completecds	6e-55
Tc00_g008440	Hypothetical protein	XM_007049786.1	Uncharacterizedprotein(TCM_003036)mRNA,completecds	3e-11
Tc00_g008450	Putative uncharacterized protein	XM_007019432.1	Uncharacterizedprotein(TCM_035590)mRNA,completecds	3e-141
Tc00_g008451	Putative uncharacterized mitochondrial protein AtMg00810	XM_007014595.1	Cysteine-richRLK(RECEPTOR-likeproteinkinase)8(TCM_039976)mRNA,completecds	2e-140
Tc00_g008460	Hypothetical protein	No hits found	-	-
Tc00_g008470	Putative Arabidopsis retrotransposon ORF-1 protein	No hits found	-	-
Tc00_g008471	Putative uncharacterized protein	XM_007020112.1	Uncharacterizedprotein(TCM_036561)mRNA,completecds	3e-160
Tc00_g008480	Hypothetical protein	XM_007028225.1	2,4-dienoyl-CoAreductaseisoform2(TCM_023945)mRNA,completecds	2e-36
Tc00_g008481	Putative retrovirus-related Pol polyprotein from transposon TNT 1-94	No hits found	-	-
Tc00_g008490	Hypothetical protein	No hits found	-	-
Tc00_g008500	Hypothetical protein	No hits found	-	-
Tc00_g008501	Putative uncharacterized protein	XM_007010214.1	Cysteine-richRLK(RECEPTOR-likeproteinkinase)8,putative(TCM_043774)mRNA,completecds	0
Tc00_g008502	retrotransposon protein, putative, Ty3-gypsy subclass	No hits found	-	-
Tc00_g008510	Putative uncharacterized protein	XM_007022746.1	Uncharacterizedprotein(TCM_033714)mRNA,completecds	2e-41
Tc00_g008511	F28H19.8 protein	No hits found	-	-
Tc00_g008520	Putative uncharacterized protein	No hits found	-	-
Tc00_g008521	Putative uncharacterized mitochondrial protein AtMg00310	No hits found	-	-
Tc00_g008530	Hypothetical protein	XM_007028070.1	Uncharacterizedprotein(TCM_023481)mRNA,completecds	7e-73
Tc00_g008531	Putative uncharacterized protein	No hits found	-	-
Tc00_g008540	Putative uncharacterized protein	No hits found	-	-
Tc00_g008550	DNA gyrase subunit B, chloroplastic/mitochondrial	XM_007028297.1	Dnagyraseb2isoform1(TCM_024112)mRNA,completecds	0
Tc00_g008560	Putative Alpha-glucosidase yihQ	XM_007028295.1	Glycosylhydrolasesfamily31proteinisoform1(TCM_024111)mRNA,completecds	0
Tc00_g008570	Hypothetical protein	XM_007029177.1	RNA-bindingproteinLuc7-like1isoform1(TCM_025128)mRNA,completecds	7e-38
Tc00_g008580	Putative GDSL esterase/lipase At1g29670	XM_007014259.1	GDSL-likeLipase/Acylhydrolasesuperfamilyprotein,putativeisoform2(TCM_039308)mRNA,completecds	4e-119
Tc00_g008590	Putative Mlo-related protein	No hits found	-	-
Tc00_g008591	Hypothetical protein	XM_007044705.1	Uncharacterizedprotein(TCM_010483)mRNA,completecds	2e-47
Tc00_g008600	Villin-4	XM_007014255.1	Villin4isoform2(TCM_039301)mRNA,completecds	0
Tc00_g008610	Putative uncharacterized protein	XM_007014252.1	Fasciclindomain-containingprotein,putativeisoform1(TCM_039300)mRNA,completecds	0
Tc00_g008620	Hypothetical protein	XM_007028904.1	Uncharacterizedprotein(TCM_024883)mRNA,completecds	0
Tc00_g008630	Hypothetical protein	XM_007014249.1	Uncharacterizedprotein(TCM_039297)mRNA,completecds	0
Tc00_g008631	Putative uncharacterized protein	No hits found	-	-
Tc00_g008640	Hypothetical protein	XM_007029719.1	BenzoylcoenzymeA:Benzylalcoholbenzoyltransferase(TCM_025653)mRNA,completecds	9e-81
Tc00_g008650	Putative uncharacterized protein	XM_007028012.1	Uncharacterizedprotein(TCM_023158)mRNA,completecds	0
Tc00_g008660	Hypothetical protein	No hits found	-	-
Tc00_g008661	Putative retrovirus-related Pol polyprotein from transposon TNT 1-94	XM_007049925.1	Uncharacterizedprotein(TCM_003421)mRNA,completecds	4e-69
Tc00_g008670	Hypothetical protein	XM_007032464.1	Cysteine-richRLK(RECEPTOR-likeproteinkinase)8(TCM_018530)mRNA,completecds	1e-37
Tc00_g008680	Hypothetical protein	No hits found	-	-
Tc00_g008690	Vacuolar protein sorting-associated protein 29	XM_007037217.1	Calcineurin-likemetallo-phosphoesterasesuperfamilyproteinisoform1(TCM_013887)mRNA,completecds	0
Tc00_g008700	Putative ribonuclease H protein At1g65750	No hits found	-	-
Tc00_g008710	Hypothetical protein	XM_007014874.1	Matrixinfamilyprotein,putative(TCM_040549)mRNA,completecds	0
Tc00_g008720	Hypothetical protein	XM_007012262.1	Eukaryotictranslationinitiationfactor4A1(TCM_037320)mRNA,completecds	7e-43
Tc00_g008730	Hypothetical protein	XM_007021581.1	Uncharacterizedprotein(TCM_031696)mRNA,completecds	3e-91
Tc00_g008740	Hypothetical protein	XM_007019503.1	Uncharacterizedprotein(TCM_035670)mRNA,completecds	3e-127
Tc00_g008750	predicted protein	XM_007048337.1	GDP-mannosetransporter,putative(TCM_001495)mRNA,completecds	4e-139
Tc00_g008760	Putative LRR receptor-like serine/threonine-protein kinase GSO1	XM_007013568.1	Receptorlikeprotein1,putativeisoform2(TCM_038208)mRNA,completecds	0
Tc00_g008770	Hypothetical protein	No hits found	-	-
Tc00_g008780	NEDD8 ultimate buster, putative	XM_007013565.1	Ubiquitin-associated(UBA)/TS-Ndomain-containingprotein(TCM_038205)mRNA,completecds	6e-99
Tc00_g008790	Hypothetical protein	XM_007022433.1	Uncharacterizedprotein(TCM_033043)mRNA,completecds	1e-33
Tc00_g008800	Hypothetical protein	XM_007049848.1	Uncharacterizedprotein(TCM_003150)mRNA,completecds	1e-83
Tc00_g008801	Putative gag-pol polyprotein, identical	XM_007043815.1	CCHC-typeintegrase-likeprotein(TCM_008503)mRNA,completecds	0
Tc00_g008810	retrotransposon protein, putative, Ty3-gypsy subclass	XM_007036928.1	retrotransposonprotein,putative(TCM_013113)mRNA,completecds	8e-89
Tc00_g008811	Putative uncharacterized protein	XM_007036758.1	Uncharacterizedprotein(TCM_012799)mRNA,completecds	2e-154
Tc00_g008812	Putative retrovirus-related Pol polyprotein from transposon TNT 1-94	XM_007028093.1	DHHC-typezincfingerfamilyprotein,putative(TCM_023575)mRNA,completecds	3e-19
Tc00_g008820	Hypothetical protein	No hits found	-	-
Tc00_g008830	Hypothetical protein	XM_007032196.1	Uncharacterizedprotein(TCM_017799)mRNA,completecds	4e-73
Tc00_g008831	Putative copia protein	XM_007032464.1	Cysteine-richRLK(RECEPTOR-likeproteinkinase)8(TCM_018530)mRNA,completecds	0
Tc00_g008840	Hypothetical protein	XM_007015800.1	Uncharacterizedprotein(TCM_041452)mRNA,completecds	2e-54
Tc00_g008850	Hypothetical protein	XM_007033211.1	Uncharacterizedprotein(TCM_019457)mRNA,completecds	2e-60
Tc00_g008860	Putative gag/pol polyprotein (Fragment)	XM_007021388.1	Uncharacterizedprotein(TCM_031483)mRNA,completecds	0
Tc00_g008870	Hypothetical protein	XM_007010810.1	Uncharacterizedprotein(TCM_044860)mRNA,completecds	5e-46
Tc00_g008880	Hypothetical protein	No hits found	-	-
Tc00_g008881	Hypothetical protein	XM_007023147.1	Fattyaciddesaturase5(TCM_027201)mRNA,completecds	4e-48
Tc00_g008882	gag-pol protein, putative	XM_007049871.1	retrotransposonprotein(TCM_003208)mRNA,completecds	0
Tc00_g008890	Hypothetical protein	No hits found	-	-
Tc00_g008900	Hypothetical protein	XM_007027870.1	Uncharacterizedprotein(TCM_022859)mRNA,completecds	8e-50
Tc00_g008910	Hypothetical protein	XM_007022433.1	Uncharacterizedprotein(TCM_033043)mRNA,completecds	5e-52
Tc00_g008920	Hypothetical protein	No hits found	-	-
Tc00_g008921	Putative uncharacterized protein	XM_007037189.1	Integrase,catalyticregion,Zincfinger,CCHC-type,Peptidaseaspartic,catalytic,putative(TCM_013858)mRNA,completecds	0
Tc00_g008922	Putative copia protein	XM_007014964.1	Cysteine-richRLK(RECEPTOR-likeproteinkinase)8,putative(TCM_040664)mRNA,completecds	0
Tc00_g008930	Hypothetical protein	No hits found	-	-
Tc00_g008940	Hypothetical protein	No hits found	-	-
Tc00_g008950	Hypothetical protein	XM_007044068.1	Uncharacterizedprotein(TCM_009061)mRNA,completecds	2e-64
Tc00_g008960	Hypothetical protein	XM_007044068.1	Uncharacterizedprotein(TCM_009061)mRNA,completecds	5e-117
Tc00_g008970	Putative Arabidopsis retrotransposon ORF-1 protein	XM_007049912.1	Uncharacterizedprotein(TCM_003379)mRNA,completecds	3e-138
Tc00_g008971	Putative uncharacterized protein	XM_007020113.1	Cysteine-richRLK(RECEPTOR-likeproteinkinase)8(TCM_036562)mRNA,completecds	4e-111
Tc00_g008972	Putative integrase	XM_007013994.1	Uncharacterizedprotein(TCM_038720)mRNA,completecds	7e-45
Tc00_g008973	Hypothetical protein	XM_007013994.1	Uncharacterizedprotein(TCM_038720)mRNA,completecds	8e-104
Tc00_g008980	Hypothetical protein	No hits found	-	-
Tc00_g008990	Putative uncharacterized protein	XM_007032299.1	Uncharacterizedprotein(TCM_018121)mRNA,completecds	5e-168
Tc00_g008991	Putative uncharacterized protein	XM_007014677.1	Uncharacterizedprotein(TCM_040224)mRNA,completecds	9e-91
Tc00_g009000	Hypothetical protein	XM_007010812.1	Uncharacterizedprotein(TCM_044875)mRNA,completecds	0
Tc00_g009010	Hypothetical protein	XM_007028070.1	Uncharacterizedprotein(TCM_023481)mRNA,completecds	1e-37
Tc00_g009011	Putative copia protein	XM_007043795.1	Uncharacterizedprotein(TCM_008450)mRNA,completecds	0
Tc00_g009020	Hypothetical protein	XM_007049884.1	Integrase,catalyticregion,Zincfinger,CCHC-type,Peptidaseaspartic,catalytic-likeprotein(TCM_003265)mRNA,completecds	5e-127
Tc00_g009021	Hypothetical protein	XM_007028376.1	Uncharacterizedprotein(TCM_024233)mRNA,completecds	5e-25
Tc00_g009030	Hypothetical protein	XM_007017672.1	Uncharacterizedprotein(TCM_034181)mRNA,completecds	1e-30
Tc00_g009031	Putative retrovirus-related Pol polyprotein from transposon TNT 1-94	XM_007022523.1	Uncharacterizedprotein(TCM_033366)mRNA,completecds	3e-28
Tc00_g009032	Putative retrovirus-related Pol polyprotein from transposon TNT 1-94	No hits found	-	-
Tc00_g009040	Putative retrovirus-related Pol polyprotein from transposon TNT 1-94	No hits found	-	-
Tc00_g009041	Putative retrovirus-related Pol polyprotein from transposon TNT 1-94	XM_007028029.1	Uncharacterizedprotein(TCM_023347)mRNA,completecds	3e-10
Tc00_g009042	Putative retrovirus-related Pol polyprotein from transposon TNT 1-94	XM_007044006.1	Uncharacterizedprotein(TCM_008890)mRNA,completecds	1e-27
Tc00_g009043	Putative uncharacterized protein	XM_007028173.1	Uncharacterizedprotein(TCM_023856)mRNA,completecds	5e-76
Tc00_g009050	Hypothetical protein	XM_007050064.1	Uncharacterizedprotein(TCM_003863)mRNA,completecds	2e-46
Tc00_g009051	Putative copia protein	No hits found	-	-
Tc00_g009060	Putative predicted protein	XM_007027842.1	Uncharacterizedprotein(TCM_022818)mRNA,completecds	3e-101
Tc00_g009061	Putative uncharacterized protein	XM_007049959.1	Uncharacterizedprotein(TCM_003568)mRNA,completecds	9e-09
Tc00_g009070	Putative uncharacterized protein	XM_007052505.1	gag-polpolyprotein,putative(TCM_005914)mRNA,completecds	0
Tc00_g009080	uncharacterized protein sll0194	XM_007044064.1	Sec-independentperiplasmicproteintranslocase(TCM_009037)mRNA,completecds	0
Tc00_g009090	predicted protein	XM_007044063.1	Uncharacterizedproteinisoform1(TCM_009036)mRNA,completecds	0
Tc00_g009100	predicted protein (Fragment)	XM_007044060.1	Uncharacterizedprotein(TCM_009035)mRNA,completecds	0
Tc00_g009110	retrotransposon protein, putative, Ty3-gypsy sub-class	XM_007023706.1	Uncharacterizedprotein(TCM_027940)mRNA,completecds	0
Tc00_g009111	Putative uncharacterized protein	XM_007032193.1	Uncharacterizedprotein(TCM_017766)mRNA,completecds	2e-147
Tc00_g009112	Putative copia protein	XM_007037189.1	Integrase,catalyticregion,Zincfinger,CCHC-type,Peptidaseaspartic,catalytic,putative(TCM_013858)mRNA,completecds	2e-47
Tc00_g009120	Putative uncharacterized protein	XM_007037038.1	Uncharacterizedprotein(TCM_013502)mRNA,completecds	9e-23
Tc00_g009130	Hypothetical protein	No hits found	-	-
Tc00_g009131	Hypothetical protein	XM_007037073.1	Uncharacterizedprotein(TCM_013618)mRNA,completecds	2e-86
Tc00_g009140	Putative transposon Ty3-G gag-Pol polyprotein	XM_007027890.1	DNA/RNApolymerasessuperfamilyprotein(TCM_022913)mRNA,completecds	3e-175
Tc00_g009141	Putative retrotransposable element Tf2 155 kDa protein type 3	XM_007032090.1	retrotransposonprotein,putative(TCM_017511)mRNA,completecds	0
Tc00_g009150	Hypothetical protein	XM_007032234.1	Uncharacterizedprotein(TCM_017886)mRNA,completecds	0
Tc00_g009151	Putative uncharacterized protein	XM_007043686.1	Uncharacterizedprotein(TCM_008289)mRNA,completecds	6e-98
Tc00_g009160	Hypothetical protein	XM_007027842.1	Uncharacterizedprotein(TCM_022818)mRNA,completecds	2e-73
Tc00_g009161	Putative transposon Ty3-I gag-Pol polyprotein	XM_007032090.1	retrotransposonprotein,putative(TCM_017511)mRNA,completecds	2e-62
Tc00_g009170	Hypothetical protein	XM_007037071.1	Uncharacterizedprotein(TCM_013607)mRNA,completecds	2e-77
Tc00_g009180	Hypothetical protein	No hits found	-	-
Tc00_g009190	Putative Enzymatic polyprotein	No hits found	-	-
Tc00_g009200	Putative uncharacterized protein	XM_007028324.1	Uncharacterizedprotein(TCM_024162)mRNA,completecds	9e-79
Tc00_g009210	Hypothetical protein	XM_007023785.1	Uncharacterizedprotein(TCM_028188)mRNA,completecds	3e-58
Tc00_g009211	Putative retrovirus-related Pol polyprotein from transposon TNT 1-94	XM_007014964.1	Cysteine-richRLK(RECEPTOR-likeproteinkinase)8,putative(TCM_040664)mRNA,completecds	0
Tc00_g009212	Putative copia protein	XM_007010214.1	Cysteine-richRLK(RECEPTOR-likeproteinkinase)8,putative(TCM_043774)mRNA,completecds	3e-31
Tc00_g009220	Hypothetical protein	XM_007027955.1	RING/U-boxsuperfamilyprotein(TCM_023050)mRNA,completecds	4e-125
Tc00_g009221	Hypothetical protein	No hits found	-	-
Tc00_g009222	Hypothetical protein	XM_007014055.1	Uncharacterizedprotein(TCM_038852)mRNA,completecds	3e-148
Tc00_g009223	Putative uncharacterized protein	XM_007022397.1	RNaseHfamilyprotein(TCM_032958)mRNA,completecds	2e-167
Tc00_g009224	Hypothetical protein	XM_007032090.1	retrotransposonprotein,putative(TCM_017511)mRNA,completecds	0
Tc00_g009230	Putative OSJNBb0049I21.6 protein	XM_007019718.1	CCHC-typeintegrase(TCM_036130)mRNA,completecds	0
Tc00_g009231	Putative transposon Ty3-G gag-Pol polyprotein	XM_007010813.1	DNA/RNApolymerasessuperfamilyprotein,putative(TCM_044877)mRNA,completecds	0
Tc00_g009240	Hypothetical protein	No hits found	-	-
Tc00_g009250	Hypothetical protein	No hits found	-	-
Tc00_g009251	Putative transposon Ty3-G gag-Pol polyprotein	XM_007010813.1	DNA/RNApolymerasessuperfamilyprotein,putative(TCM_044877)mRNA,completecds	0
Tc00_g009260	Hypothetical protein	No hits found	-	-
Tc00_g009261	Putative copia protein	XM_007049912.1	Uncharacterizedprotein(TCM_003379)mRNA,completecds	1e-85
Tc00_g009270	Putative uncharacterized protein	XM_007010810.1	Uncharacterizedprotein(TCM_044860)mRNA,completecds	0
Tc00_g009280	Putative polyprotein	XM_007099492.1	Uncharacterizedprotein(TCM_046344)mRNA,completecds	0
Tc00_g009290	Hypothetical protein	XM_007019567.1	DNA/RNApolymerasessuperfamilyprotein(TCM_035772)mRNA,completecds	0
Tc00_g009300	Hypothetical protein	XM_007019958.1	TCPfamilytranscriptionfactor,putative(TCM_036394)mRNA,completecds	0
Tc00_g009310	Putative E3 ubiquitin-protein ligase SINA-like 10	XM_007033043.1	Ubiquitin-proteinligase,putativeisoform2(TCM_019286)mRNA,completecds	0
Tc00_g009320	Hypothetical protein	XM_007032234.1	Uncharacterizedprotein(TCM_017886)mRNA,completecds	6e-28
Tc00_g009330	Hypothetical protein	XM_007032740.1	Uncharacterizedprotein(TCM_018860)mRNA,completecds	8e-19
Tc00_g009340	Hypothetical protein	No hits found	-	-
Tc00_g009350	Hypothetical protein	No hits found	-	-
Tc00_g009360	Hypothetical protein	No hits found	-	-
Tc00_g009361	Putative polyprotein	XM_007043686.1	Uncharacterizedprotein(TCM_008289)mRNA,completecds	1e-140
Tc00_g009362	Putative retrovirus-related Pol polyprotein from transposon TNT 1-94	No hits found	-	-
Tc00_g009370	Putative Leucyl-tRNA synthetase, cytoplasmic	XM_007015602.1	ATPbinding,leucine-tRNAligases,aminoacyl-tRNAligases,nucleotidebinding,ATPbinding,aminoacyl-tRNAligases,putative(TCM_041225)mRNA,completecds	3e-160
Tc00_g009380	Putative Leucyl-tRNA synthetase, cytoplasmic	XM_007015603.1	ATPbinding,leucine-tRNAligases,aminoacyl-tRNAligases,nucleotidebinding,ATPbinding,aminoacyl-tRNAligases(TCM_041227)mRNA,completecds	0
Tc00_g009390	Probable RNA 3'-terminal phosphate cyclase-like protein	XM_007015604.1	RNAcyclasefamilyprotein(TCM_041228)mRNA,completecds	0
Tc00_g009400	Hypothetical protein	XM_007015604.1	RNAcyclasefamilyprotein(TCM_041228)mRNA,completecds	1e-107
[truncated: 44,819 more rows]
